# Supplementary material for: NeuroQuery, comprehensive meta-analysis of human brain mapping
Source: eLife. 2020 Mar 4;9:e53385. doi: 10.7554/eLife.53385 (PMC7164961; doi:10.7554/eLife.53385)
Supplement: Source data 1. [file elife-53385-data1.zip]

Archive with 193 entries (152 files):
- neuroquery_elife_53385_additional_data/
- neuroquery_elife_53385_additional_data/figure_08/
- neuroquery_elife_53385_additional_data/figure_08/IBC_group_level_map_pseudoword-vs-consonant_strings.nii.gz
- neuroquery_elife_53385_additional_data/figure_08/NeuroQuery_prediction_on_task_description.nii.gz
- neuroquery_elife_53385_additional_data/figure_08/README.txt
- neuroquery_elife_53385_additional_data/figure_08/RSVP_task_description.txt
- neuroquery_elife_53385_additional_data/figure_08/gingerale_Z_map_5000_permutations.nii
- neuroquery_elife_53385_additional_data/figure_08/ibc_documentation.pdf
- neuroquery_elife_53385_additional_data/figure_08/NeuroQuery_prediction_on_contrast_definition.nii.gz
- neuroquery_elife_53385_additional_data/figure_10/
- neuroquery_elife_53385_additional_data/figure_10/README.txt
- neuroquery_elife_53385_additional_data/figure_10/pearson_correlations_unseen_term_pairs.csv
- neuroquery_elife_53385_additional_data/README.txt
- neuroquery_elife_53385_additional_data/figure_16/
- neuroquery_elife_53385_additional_data/figure_16/document_frequencies_in_neuroquery_and_neurosynth.csv
- neuroquery_elife_53385_additional_data/figure_16/README.txt
- neuroquery_elife_53385_additional_data/figure_16/document_frequencies_for_full_neuroquery_vocabulary.csv
- neuroquery_elife_53385_additional_data/table_04/
- neuroquery_elife_53385_additional_data/table_04/README.txt
- neuroquery_elife_53385_additional_data/table_04/used_atlases.csv
- neuroquery_elife_53385_additional_data/table_02/
- neuroquery_elife_53385_additional_data/table_02/eval.csv
- neuroquery_elife_53385_additional_data/table_02/README.txt
- neuroquery_elife_53385_additional_data/table_02/mismatch_pmids.txt
- neuroquery_elife_53385_additional_data/figure_05/
- neuroquery_elife_53385_additional_data/figure_05/GCLDA/
- neuroquery_elife_53385_additional_data/figure_05/GCLDA/dyslexia.nii.gz
- neuroquery_elife_53385_additional_data/figure_05/GCLDA/parkinson.nii.gz
- neuroquery_elife_53385_additional_data/figure_05/GCLDA/color.nii.gz
- neuroquery_elife_53385_additional_data/figure_05/GCLDA/sts.nii.gz
- neuroquery_elife_53385_additional_data/figure_05/GCLDA/psts.nii.gz
- neuroquery_elife_53385_additional_data/figure_05/GCLDA/huntington.nii.gz
- neuroquery_elife_53385_additional_data/figure_05/GCLDA/prosopagnosia.nii.gz
- neuroquery_elife_53385_additional_data/figure_05/GCLDA/self_referential.nii.gz
- neuroquery_elife_53385_additional_data/figure_05/README.txt
- neuroquery_elife_53385_additional_data/figure_05/NeuroQuery/
- neuroquery_elife_53385_additional_data/figure_05/NeuroQuery/dyslexia.nii.gz
- neuroquery_elife_53385_additional_data/figure_05/NeuroQuery/parkinson.nii.gz
- neuroquery_elife_53385_additional_data/figure_05/NeuroQuery/color.nii.gz
- neuroquery_elife_53385_additional_data/figure_05/NeuroQuery/sts.nii.gz
- neuroquery_elife_53385_additional_data/figure_05/NeuroQuery/psts.nii.gz
- neuroquery_elife_53385_additional_data/figure_05/NeuroQuery/huntington.nii.gz
- neuroquery_elife_53385_additional_data/figure_05/NeuroQuery/prosopagnosia.nii.gz
- neuroquery_elife_53385_additional_data/figure_05/NeuroQuery/self_referential.nii.gz
- neuroquery_elife_53385_additional_data/figure_05/NeuroSynth/
- neuroquery_elife_53385_additional_data/figure_05/NeuroSynth/dyslexia.nii.gz
- neuroquery_elife_53385_additional_data/figure_05/NeuroSynth/parkinson.nii.gz
- neuroquery_elife_53385_additional_data/figure_05/NeuroSynth/color.nii.gz
- neuroquery_elife_53385_additional_data/figure_05/NeuroSynth/sts.nii.gz
- neuroquery_elife_53385_additional_data/figure_05/NeuroSynth/psts.nii.gz
- neuroquery_elife_53385_additional_data/figure_05/NeuroSynth/self_referential.nii.gz
- neuroquery_elife_53385_additional_data/table_01/
- neuroquery_elife_53385_additional_data/table_01/README.txt
- neuroquery_elife_53385_additional_data/table_01/neurosynth_website_vocabulary.txt
- neuroquery_elife_53385_additional_data/table_01/neuroquery_vocabulary.txt
- neuroquery_elife_53385_additional_data/table_01/vocabulary_sources.csv
- neuroquery_elife_53385_additional_data/figure_14/
- neuroquery_elife_53385_additional_data/figure_14/README.txt
- neuroquery_elife_53385_additional_data/figure_14/harvard-oxford_maps/
- neuroquery_elife_53385_additional_data/figure_14/harvard-oxford_maps/postcentral_gyrus.nii.gz
- neuroquery_elife_53385_additional_data/figure_14/harvard-oxford_maps/parahippocampal_gyrus.nii.gz
- neuroquery_elife_53385_additional_data/figure_14/harvard-oxford_maps/cerebral_cortex.nii.gz
- neuroquery_elife_53385_additional_data/figure_14/harvard-oxford_maps/amygdala.nii.gz
- neuroquery_elife_53385_additional_data/figure_14/harvard-oxford_maps/thalamus.nii.gz
- neuroquery_elife_53385_additional_data/figure_14/scores.csv
- neuroquery_elife_53385_additional_data/figure_14/neuroquery_maps/
- neuroquery_elife_53385_additional_data/figure_14/neuroquery_maps/postcentral_gyrus.nii.gz
- neuroquery_elife_53385_additional_data/figure_14/neuroquery_maps/parahippocampal_gyrus.nii.gz
- neuroquery_elife_53385_additional_data/figure_14/neuroquery_maps/cerebral_cortex.nii.gz
- neuroquery_elife_53385_additional_data/figure_14/neuroquery_maps/amygdala.nii.gz
- neuroquery_elife_53385_additional_data/figure_14/neuroquery_maps/thalamus.nii.gz
- neuroquery_elife_53385_additional_data/figure_09/
- neuroquery_elife_53385_additional_data/figure_09/README.txt
- neuroquery_elife_53385_additional_data/figure_09/scores_testing_on_unseen_term_pairs.csv
- neuroquery_elife_53385_additional_data/figure_09/matching_success_proportion_for_iid_shuffle_split_cross_validation.csv
- neuroquery_elife_53385_additional_data/figure_09/log_likelihood_for_iid_shuffle_split_cross_validation.csv
- neuroquery_elife_53385_additional_data/figure_06/
- neuroquery_elife_53385_additional_data/figure_06/GCLDA/
- neuroquery_elife_53385_additional_data/figure_06/GCLDA/language-n_128.nii.gz
- neuroquery_elife_53385_additional_data/figure_06/GCLDA/reward-n_16.nii.gz
- neuroquery_elife_53385_additional_data/figure_06/GCLDA/language-n_16.nii.gz
- neuroquery_elife_53385_additional_data/figure_06/GCLDA/reward-n_128.nii.gz
- neuroquery_elife_53385_additional_data/figure_06/GCLDA/language-n_779.nii.gz
- neuroquery_elife_53385_additional_data/figure_06/GCLDA/reward-n_669.nii.gz
- neuroquery_elife_53385_additional_data/figure_06/README.txt
- neuroquery_elife_53385_additional_data/figure_06/NeuroQuery/
- neuroquery_elife_53385_additional_data/figure_06/NeuroQuery/language-n_128.nii.gz
- neuroquery_elife_53385_additional_data/figure_06/NeuroQuery/reward-n_16.nii.gz
- neuroquery_elife_53385_additional_data/figure_06/NeuroQuery/language-n_16.nii.gz
- neuroquery_elife_53385_additional_data/figure_06/NeuroQuery/reward-n_128.nii.gz
- neuroquery_elife_53385_additional_data/figure_06/NeuroQuery/language-n_4019.nii.gz
- neuroquery_elife_53385_additional_data/figure_06/NeuroQuery/reward-n_2823.nii.gz
- neuroquery_elife_53385_additional_data/figure_06/NeuroSynth/
- neuroquery_elife_53385_additional_data/figure_06/NeuroSynth/language-n_128.nii.gz
- neuroquery_elife_53385_additional_data/figure_06/NeuroSynth/reward-n_16.nii.gz
- neuroquery_elife_53385_additional_data/figure_06/NeuroSynth/language-n_16.nii.gz
- neuroquery_elife_53385_additional_data/figure_06/NeuroSynth/language-n_1101.nii.gz
- neuroquery_elife_53385_additional_data/figure_06/NeuroSynth/reward-n_128.nii.gz
- neuroquery_elife_53385_additional_data/figure_06/NeuroSynth/reward-n_922.nii.gz
- neuroquery_elife_53385_additional_data/figure_11/
- neuroquery_elife_53385_additional_data/figure_11/log_likelihood-data_for_left_plot.csv
- neuroquery_elife_53385_additional_data/figure_11/README.txt
- neuroquery_elife_53385_additional_data/figure_11/publication_matching-data_for_right_plot.csv
- neuroquery_elife_53385_additional_data/figure_15/
- neuroquery_elife_53385_additional_data/figure_15/README.txt
- neuroquery_elife_53385_additional_data/figure_15/neurosynth_maps/
- neuroquery_elife_53385_additional_data/figure_15/neurosynth_maps/cingulate_cortex.nii.gz
- neuroquery_elife_53385_additional_data/figure_15/neurosynth_maps/mode.nii.gz
- neuroquery_elife_53385_additional_data/figure_15/neurosynth_maps/motor_premotor.nii.gz
- neuroquery_elife_53385_additional_data/figure_15/neurosynth_maps/somatosensory.nii.gz
- neuroquery_elife_53385_additional_data/figure_15/neurosynth_maps/temporal_gyrus.nii.gz
- neuroquery_elife_53385_additional_data/figure_15/scores.csv
- neuroquery_elife_53385_additional_data/figure_15/neuroquery_maps/
- neuroquery_elife_53385_additional_data/figure_15/neuroquery_maps/cingulate_cortex.nii.gz
- neuroquery_elife_53385_additional_data/figure_15/neuroquery_maps/mode.nii.gz
- neuroquery_elife_53385_additional_data/figure_15/neuroquery_maps/motor_premotor.nii.gz
- neuroquery_elife_53385_additional_data/figure_15/neuroquery_maps/somatosensory.nii.gz
- neuroquery_elife_53385_additional_data/figure_15/neuroquery_maps/temporal_gyrus.nii.gz
- neuroquery_elife_53385_additional_data/figure_07/
- neuroquery_elife_53385_additional_data/figure_07/README.txt
- neuroquery_elife_53385_additional_data/figure_17/
- neuroquery_elife_53385_additional_data/figure_17/README.txt
- neuroquery_elife_53385_additional_data/figure_02/
- neuroquery_elife_53385_additional_data/figure_02/README.txt
- neuroquery_elife_53385_additional_data/figure_19/
- neuroquery_elife_53385_additional_data/figure_19/README.txt
- neuroquery_elife_53385_additional_data/figure_19/reward_pAgF.nii.gz
- neuroquery_elife_53385_additional_data/figure_19/language_pAgF.nii.gz
- neuroquery_elife_53385_additional_data/table_03/
- neuroquery_elife_53385_additional_data/table_03/README.txt
- neuroquery_elife_53385_additional_data/figure_12/
- neuroquery_elife_53385_additional_data/figure_12/GCLDA/
- neuroquery_elife_53385_additional_data/figure_12/GCLDA/computation.nii.gz
- neuroquery_elife_53385_additional_data/figure_12/GCLDA/addition.nii.gz
- neuroquery_elife_53385_additional_data/figure_12/GCLDA/arithmetic.nii.gz
- neuroquery_elife_53385_additional_data/figure_12/GCLDA/calculation.nii.gz
- neuroquery_elife_53385_additional_data/figure_12/GCLDA/digit.nii.gz
- neuroquery_elife_53385_additional_data/figure_12/README.txt
- neuroquery_elife_53385_additional_data/figure_12/NeuroQuery/
- neuroquery_elife_53385_additional_data/figure_12/NeuroQuery/computation.nii.gz
- neuroquery_elife_53385_additional_data/figure_12/NeuroQuery/subtraction.nii.gz
- neuroquery_elife_53385_additional_data/figure_12/NeuroQuery/addition.nii.gz
- neuroquery_elife_53385_additional_data/figure_12/NeuroQuery/arithmetic.nii.gz
- neuroquery_elife_53385_additional_data/figure_12/NeuroQuery/calculation.nii.gz
- neuroquery_elife_53385_additional_data/figure_12/NeuroQuery/digit.nii.gz
- neuroquery_elife_53385_additional_data/figure_12/NeuroQuery/number.nii.gz
- neuroquery_elife_53385_additional_data/figure_12/NeuroSynth/
- neuroquery_elife_53385_additional_data/figure_12/NeuroSynth/computation.nii.gz
- neuroquery_elife_53385_additional_data/figure_12/NeuroSynth/addition.nii.gz
- neuroquery_elife_53385_additional_data/figure_12/NeuroSynth/arithmetic.nii.gz
- neuroquery_elife_53385_additional_data/figure_12/NeuroSynth/calculation.nii.gz
- neuroquery_elife_53385_additional_data/figure_12/NeuroSynth/digit.nii.gz
- neuroquery_elife_53385_additional_data/figure_18/
- neuroquery_elife_53385_additional_data/figure_18/document_frequencies_for_n_grams_and_parts.csv
- neuroquery_elife_53385_additional_data/figure_18/README.txt
- neuroquery_elife_53385_additional_data/figure_13/
- neuroquery_elife_53385_additional_data/figure_13/label_reformulations.json
- neuroquery_elife_53385_additional_data/figure_13/scores_using_original_brainpedia_labels.csv
- neuroquery_elife_53385_additional_data/figure_13/README.txt
- neuroquery_elife_53385_additional_data/figure_13/scores_using_reformulated_labels.csv
- neuroquery_elife_53385_additional_data/figure_13/neuroquery_predicted_brain_maps/
- neuroquery_elife_53385_additional_data/figure_13/neuroquery_predicted_brain_maps/saccades.nii.gz
- neuroquery_elife_53385_additional_data/figure_13/neuroquery_predicted_brain_maps/objects.nii.gz
- neuroquery_elife_53385_additional_data/figure_13/neuroquery_predicted_brain_maps/auditory.nii.gz
- neuroquery_elife_53385_additional_data/figure_13/neuroquery_predicted_brain_maps/faces.nii.gz
- neuroquery_elife_53385_additional_data/figure_13/neuroquery_predicted_brain_maps/visual_words.nii.gz
- neuroquery_elife_53385_additional_data/figure_13/brainpedia_brain_maps/
- neuroquery_elife_53385_additional_data/figure_13/brainpedia_brain_maps/saccades.nii.gz
- neuroquery_elife_53385_additional_data/figure_13/brainpedia_brain_maps/objects.nii.gz
- neuroquery_elife_53385_additional_data/figure_13/brainpedia_brain_maps/auditory.nii.gz
- neuroquery_elife_53385_additional_data/figure_13/brainpedia_brain_maps/faces.nii.gz
- neuroquery_elife_53385_additional_data/figure_13/brainpedia_brain_maps/visual_words.nii.gz
- neuroquery_elife_53385_additional_data/figure_04/
- neuroquery_elife_53385_additional_data/figure_04/prediction_for_color_distance.nii.gz
- neuroquery_elife_53385_additional_data/figure_04/prediction_for_color.nii.gz
- neuroquery_elife_53385_additional_data/figure_04/README.txt
- neuroquery_elife_53385_additional_data/figure_04/prediction_for_distance.nii.gz
- neuroquery_elife_53385_additional_data/figure_04/average_density_for_studies_containing_color_AND_distance.nii.gz
- neuroquery_elife_53385_additional_data/figure_01/
- neuroquery_elife_53385_additional_data/figure_01/README.txt
- neuroquery_elife_53385_additional_data/figure_03/
- neuroquery_elife_53385_additional_data/figure_03/README.txt
- neuroquery_elife_53385_additional_data/figure_03/grasping/
- neuroquery_elife_53385_additional_data/figure_03/grasping/similar_words.csv
- neuroquery_elife_53385_additional_data/figure_03/grasping/grasping.nii.gz
- neuroquery_elife_53385_additional_data/figure_03/grasping/hand.nii.gz
- neuroquery_elife_53385_additional_data/figure_03/grasping/movement.nii.gz
- neuroquery_elife_53385_additional_data/figure_03/grasping/object.nii.gz
- neuroquery_elife_53385_additional_data/figure_03/visual/
- neuroquery_elife_53385_additional_data/figure_03/visual/similar_words.csv
- neuroquery_elife_53385_additional_data/figure_03/visual/occipital.nii.gz
- neuroquery_elife_53385_additional_data/figure_03/visual/visual.nii.gz
- neuroquery_elife_53385_additional_data/figure_03/visual/visual_cortex.nii.gz
