# Supplementary material for: NeuroQuery, comprehensive meta-analysis of human brain mapping
Source: eLife. 2020 Mar 4;9:e53385. doi: 10.7554/eLife.53385 (PMC7164961; doi:10.7554/eLife.53385)
Supplement: Source data 1. [file elife-53385-data1.zip › neuroquery_elife_53385_additional_data/figure_08/README.txt]

Images shown in Figure 08 and Figure 02
in Figure 08 the plots correspond to:

(a): IBC_group_level_map_pseudoword-vs-consonant_strings.nii.gz
(b): gingerale_Z_map_5000_permutations.nii
(c): NeuroQuery_prediction_on_contrast_definition.nii.gz
(d): NeuroQuery_prediction_on_task_description.nii.gz

in Figure 02,
- in the left panel:
  - the map is IBC_group_level_map_pseudoword-vs-consonant_strings.nii.gz
  - the overlay is the 3.1 level set of NeuroQuery_prediction_on_contrast_definition.nii.gz
- the right panel shows gingerale_Z_map_5000_permutations.nii

The text referred to as "contrast definition" is "Read pseudo-words vs.
consonant strings"

The text referred to as "task description" was copy-pasted from the IBC dataset
pdf documentation and is reproduced in RSVP_task_description.txt.
The original pdf document is in ibc_documentation.pdf
