# Supplementary material for: NeuroQuery, comprehensive meta-analysis of human brain mapping
Source: eLife. 2020 Mar 4;9:e53385. doi: 10.7554/eLife.53385 (PMC7164961; doi:10.7554/eLife.53385)
Supplement: Source data 1. [file elife-53385-data1.zip › neuroquery_elife_53385_additional_data/figure_08/RSVP_task_description.txt]

3.3
RSVP Language task
The Rapid-Serial-Visual-Presentation (RSVP) Language task was adapted from the study
undertaken by [Humphries et al., 2006] on syntactic and semantic processing during
auditory sentence comprehension. Specifically, the task herein described targeted the
same syntactic and semantic modules, but in the context of reading. It thus allowed for
capturing further associations with regard to e.g. visual (pseudo) word recognition and
sublexical route, among other aspects related to active reading.
The paradigm consisted in a block-design presentation strategy of the stimuli. One
block was defined as an epoch within a trial and epochs corresponded in turn to exper-
imental conditions. Such conditions stood for the consecutive visual presentation of ten
constituents composed by letters. There were six different conditions; they are described
in Table 27.
All linguistic content elicited from the conditions except “consonant strings”, such as
grammar rules, lexicon and phonemes, were part of the french language. In order to en-
sure continuous engagement during task performance, participants were asked, straight
24Condition Description
• simple sentence constituents, i.e. words, formed syntactically and
semantically congruent sentences of one single
clause (low_sentence-structure_complexity)
constituents, i.e words, formed syntactically and
semantically congruent sentences with more than
one clause grid image that may be tilted or not
(high sentence-structure complexity)
syntactically congruent sentences composed by
non-lexical vocable constituents
syntactically non-congruent sentences but with se-
mantic content
syntactically and semantically non-congruent
sentences composed by non-lexical vocable
constituents
syntactically and semantically non-congruent sen-
tences composed by non-vocable constituents
• complex sentence
• read jabberwocky
• read words
• read pseudowords
• consonant strings
Table 27: Conditions for the RSVP Language task
afterwards the visualization of every sentence, to ascertain whether the current con-
stituent displayed on the screen, aka “the probe”, was part of the previous sentence or
not. The corresponding answer was provided immediately after the probe, by pressing
the respective button of the response box.
Data were collected in six runs during one single session. Every run was composed by
sixty trials, in which subsets of ten trials were dedicated to each condition, respectively.
The order of the trials was pseudo-randomized within and between runs, such that there
were no repeated trials during a full session. Moreover, a different pseudo-randomized
order for the presentation of the trials was always employed across participants. One
trial comprised several experimental manipulations, other than a block integrating one
specific condition. It was sequentially formed by a period of fixation-cross display (two
seconds), another short period of a blank screen (0.5 seconds), a block containing the
linguistic stimuli (0.4 seconds × 10 = 4 seconds), a jittered blank screen (varying from
one to 1.5 seconds), a period of a second fixation-cross display (0.5 seconds), a period
for the probe display (0.5 seconds), and, finally, a response period (varying up to two
seconds). The total duration of one single trial was thus ten seconds. Three extra seconds
of blank screen were added at the beginning of every run, i.e. before the presentation of
the first trial. The experimental design of this task is represented in Figure 14.
Two opposite phase-encoding directions were respectively applied during acquisition
of each half of the total amount of runs.
25The contrasts derived from the conditions of this task are described in Table 28.
Contrast id Specification
•
•
•
•
•
•
•
• read
read
read
read
read
read
read
read
complex – simple
sentence – jabberwocky
sentence – word
word – consonant string
jabberwocky – pseudo
word – pseudo
pseudo – consonant string
consonant string
sentence with complex vs. simple syntax
sentence vs. read jabberwocky
sentence vs. read words
words vs. consonant strings
jabberwocky vs. read pseudowords
words vs. read pseudowords
pseudowords vs. consonant strings
and encode consonant strings
Table 28: Contrasts for the RSVP Language task
