# Supplementary material for: NeuroQuery, comprehensive meta-analysis of human brain mapping
Source: eLife. 2020 Mar 4;9:e53385. doi: 10.7554/eLife.53385 (PMC7164961; doi:10.7554/eLife.53385)
Supplement: Source data 1. [file elife-53385-data1.zip › neuroquery_elife_53385_additional_data/figure_10/pearson_correlations_unseen_term_pairs.csv]

term_1	term_2	pearson_correlation
deviation	education	0.8606777209810557
orbitofrontal	precentral	0.4209704210731518
effort	illness	0.8492994141790962
constant	generate	0.8695948789843572
eye	middle frontal gyrus	0.8332013277904581
categories	junction	0.8819320906162427
classical	inferior frontal	0.8563623087704091
cognitive task	strategies	0.8788603228760162
ii	integrity	0.7485071479024549
basal ganglia	core	0.8242666669993542
cell	frontal cortex	0.8151808879359438
organization	resource	0.8730344233600692
good	quality	0.8760995789420015
observation	skill	0.8325361284293727
fourth	real	0.8472357606270451
implicit	mirror	0.8776515002973557
failure	position	0.8777879705949121
brodmann	zero	0.8503730728587937
name	speech	0.6548719638232017
inferior parietal lobule	phenomenon	0.9000007273369842
angular	constant	0.8368082236331523
middle temporal gyrus	postcentral gyrus	0.8255709684345885
drug	magnitude	0.8470386830316976
conjunction	illness	0.8669545554074465
poor	strength	0.8646719002038625
multi	orbitofrontal	0.5285539072143419
daily	practice	0.8695055270639233
fronto	matching	0.8802225757098683
circuit	projection	0.8494413210115358
risk	ventromedial	0.7580030629393059
judgment	motivation	0.8672963191498053
matching	strategies	0.8730620006155979
occipito temporal	precentral	0.8775920586071186
category	questionnaire	0.8324082667568401
encoding	severe	0.845921229208434
fusiform gyrus	orientation	0.7196724333252988
insight	medial prefrontal cortex	0.8268880557566542
eye	medial prefrontal cortex	0.8582094309909143
free	slow	0.8539716548036178
longitudinal	posterior cingulate cortex	0.78367820610295
cingulate cortex	separated	0.8635289783387099
pathway	physical	0.8601567911988228
frontal parietal	strategies	0.8853958034141767
hospital	sense	0.8127626939181999
currently	depression	0.7916548374879361
day	men	0.8111632063354668
alone	sex	0.7601356529408845
longitudinal	trait	0.7676100043384698
physical	visual stimuli	0.8794628802486208
axis	mid	0.8573436360013521
angular gyrus	fusiform gyrus	0.4825933671608314
observation	superior parietal lobule	0.8600283961592364
far	hospital	0.8412738646535303
decision making	orbitofrontal cortex	0.8366597972517006
anterior cingulate	severe	0.8559775796921125
activities	recognized	0.8663326568995581
delay	explicit	0.8932923863344179
containing	definition	0.8781131982523688
far	self report	0.8136501374611127
portion	precentral	0.8208155801408002
light	oriented	0.8444380005507823
expectation	motivation	0.8715023256650318
caudate	collection	0.7433043389923953
awareness	perceptual	0.8923841339820832
maintenance	parietal cortex	0.906393297785804
longitudinal	shift	0.8006971523017441
inferior parietal	poor	0.876656568404561
confounding	eyes	0.8123571614151712
fiber	fronto	0.7559719831530529
gain	loss	0.849327554723837
failure	grant	0.8529779874145188
alone	postcentral	0.8033981750788699
dopamine	motivation	0.7919843779553504
distance	reading	0.7932023144123463
caudate	effort	0.8371377019116609
compensate	usually	0.8663884617603509
load	practice	0.8612002998473539
density	estimation	0.8454607189014264
limitation	long term	0.8088015438467716
good	true	0.8874774046827715
meaning	principal	0.8535574237658006
capacity	nucleus	0.8927300188015799
precentral	preparation	0.8327192212357457
depression	metabolic	0.7442163312416605
behavioral performance	loss	0.8745117613683869
ifg	practice	0.8942095663794907
familiar	parietal cortex	0.9002249421249233
core	good	0.8991292317241726
position	premotor cortex	0.8608140075823867
back	index finger	0.8502109957222269
lingual gyrus	middle frontal gyrus	0.846353996301282
acc	situation	0.7856811090728384
individual difference	secondary	0.8349996827967638
risk	supramarginal	0.8026692301781744
failure	inferior parietal	0.8856369851031407
excessive	handedness	0.8530538076776392
separated	student	0.8677281611079516
engagement	sense	0.8909146711788576
shape	sound	0.7863031041585363
perceptual	postcentral gyrus	0.7961383077056144
