# Supplementary material for: NeuroQuery, comprehensive meta-analysis of human brain mapping
Source: eLife. 2020 Mar 4;9:e53385. doi: 10.7554/eLife.53385 (PMC7164961; doi:10.7554/eLife.53385)
Supplement: Source data 1. [file elife-53385-data1.zip › neuroquery_elife_53385_additional_data/README.txt]

Data for NeuroQuery paper

for each figure or table, the corresponding figure_XX.zip or table_XX.zip file
is a zip file containing the corresponding data and a short description.
