# Supplementary material for: NeuroQuery, comprehensive meta-analysis of human brain mapping
Source: eLife. 2020 Mar 4;9:e53385. doi: 10.7554/eLife.53385 (PMC7164961; doi:10.7554/eLife.53385)
Supplement: Source data 1. [file elife-53385-data1.zip › neuroquery_elife_53385_additional_data/figure_16/document_frequencies_in_neuroquery_and_neurosynth.csv]

term	document_frequency_in_neuroquery_dataset	document_frequency_in_neurosynth_dataset
aberrant	732	212
abilities	1317	291
ability	5738	1094
abnormal	2305	563
abnormalities	2253	681
abnormality	705	92
absence	5941	500
absent	1910	133
abstract	4516	289
abuse	1270	91
acc	818	558
access	2349	168
accumbens	544	200
accuracy	3461	632
accurate	2944	254
accurately	2120	130
acoustic	592	171
acquired	4619	674
acquisition	4569	403
act	2416	152
action	3201	886
action observation	91	118
actions	1672	634
active	4685	850
activities	2547	340
acts	1351	81
acute	2576	247
ad	1647	196
adaptation	1340	308
adaptive	1469	288
add	1163	85
addiction	428	135
addition	9436	1399
adhd	350	144
adolescence	523	241
adolescent	447	186
adolescents	674	455
adult	3439	486
adulthood	833	172
adults	2738	1406
advanced	1771	87
affect	5587	625
affective	1340	748
affects	2477	281
age	7487	1870
agent	1243	72
ages	1387	187
aging	1087	293
al	6775	276
alcohol	1412	130
alff	51	114
alpha	1757	113
alteration	1028	109
alterations	2325	602
altered	3231	823
alternating	731	92
alzheimer	1175	267
alzheimer disease	1066	263
ambiguous	625	131
amnestic	126	72
amygdala	1571	1579
amygdala anterior	97	77
amygdala hippocampus	286	113
amygdala insula	117	94
amygdala response	120	113
amygdala responses	76	78
analyses	7840	1640
anatomical	3528	500
anger	285	89
angry	235	159
angular	801	389
angular gyrus	376	310
animal	4284	246
animals	3693	169
anterior	4041	3932
anterior cingulate	623	2086
anterior hippocampus	75	80
anterior insula	433	681
anterior insular	86	90
anterior intraparietal	45	87
anterior medial	124	85
anterior posterior	1036	245
anterior prefrontal	73	99
anterior superior	99	89
anterior temporal	289	194
anti	2879	73
anticipation	491	301
anticipatory	319	133
anxiety	1604	449
anxiety disorders	398	95
aphasia	254	82
apparent	2992	157
appraisal	230	84
approach	6375	943
architecture	1020	166
arithmetic	287	96
arm	1054	84
arousal	880	295
arterial	801	103
arterial spin	128	94
articulatory	141	87
asd	204	146
assessment	4306	292
assessments	1340	99
association	5047	880
associations	2324	578
associative	671	295
asymmetry	739	141
atrophy	941	206
attempted	1176	98
attend	556	84
attended	569	149
attending	531	77
attention	4477	1831
attention deficit	48	152
attention network	119	168
attention task	178	93
attentional	1486	824
attentional control	237	142
attenuation	906	75
attribution	244	103
atypical	833	153
audiovisual	94	118
auditory	1971	1252
auditory cortex	349	279
auditory stimuli	393	115
auditory visual	329	153
autism	600	244
autism spectrum	66	170
autobiographical	186	143
autobiographical memory	110	84
autonomic	533	117
average	6990	213
aversive	568	238
avoid	3475	105
avoidance	669	116
awareness	979	290
axis	2537	90
ba	752	399
ba 44	153	85
balance	1623	99
band	1946	136
bands	1152	72
basal	2292	552
basal ganglia	993	483
baseline	4606	600
basic	2816	308
basis	5064	1110
behavior	4330	1204
behavioral	4296	2311
behavioral measures	432	99
behavioral performance	566	238
behavioral responses	478	92
behaviors	1777	335
belief	343	83
beliefs	346	77
beta	1568	125
bias	2997	311
biased	1126	108
biases	855	112
bilaterally	1285	685
bilinguals	45	77
binding	2707	144
biological	3125	291
biomarker	622	93
biomarkers	707	80
bipolar	1073	157
bipolar disorder	473	130
blind	1145	288
blood	4589	1049
bodily	273	97
body	5089	552
brains	1690	125
brainstem	794	171
brief	2187	111
broad	2150	132
broca	313	223
brodmann	582	239
button	1439	126
calculation	1555	76
callosum	633	100
capacity	2444	298
capture	1763	90
carriers	441	152
case	7068	276
categorical	959	114
categories	2003	284
categorization	467	163
category	1650	353
caudal	688	153
caudate	946	718
caudate nucleus	403	277
causal	1222	284
center	4347	90
centered	1408	96
central	5509	891
cerebellar	911	498
cerebellum	1534	1052
cerebral	2737	911
cerebral cortex	729	81
change	7088	820
character	547	111
characteristic	2636	212
characteristics	5159	345
characters	324	95
childhood	953	233
children	1966	621
chinese	615	214
choice	2616	326
choices	757	194
choose	1061	76
chosen	3690	80
chronic	2858	399
chronic pain	230	92
cingulate	2214	3361
cingulate cortex	638	1938
cingulate cortices	93	133
cingulate gyrus	314	350
circuit	1064	302
classic	834	97
classical	1412	170
clear	5116	383
clinical	6629	1051
clinically	2165	173
clips	234	115
closed	1381	78
cluster	2778	257
clustering	977	73
code	1232	110
coding	1679	239
cognition	1937	731
cognitive	5110	3427
cognitive control	628	598
cognitive deficits	578	115
cognitive emotional	249	82
cognitive function	756	130
cognitive functions	824	188
cognitive impairment	673	232
cognitive performance	574	174
cognitive processes	976	302
cognitive task	303	113
cognitive tasks	616	166
cognitively	532	161
coherence	644	132
color	1924	236
combined	4794	551
common	6757	1068
communication	1533	271
comparisons	5164	401
compensate	946	97
compensation	719	91
compensatory	936	327
competing	876	135
competition	728	129
complete	4840	140
completed	2850	490
complex	6232	1135
complexity	1890	225
component	4553	916
comprehension	641	424
compulsive	371	111
computation	887	73
concentration	3335	81
concept	1799	170
concepts	694	135
conceptual	733	192
concrete	326	101
concurrent	939	174
concurrently	514	100
condition	5446	1481
conditioned	756	120
conditioning	742	160
conditions	8032	1723
conductance	424	93
confidence	2064	79
conflict	2368	337
conflicting	770	113
confounding	1397	98
congruency	154	88
congruent	608	267
congruent incongruent	162	85
conjunction	1200	306
connection	1309	146
connections	2097	408
connectivity	2268	2636
conscious	700	182
consciousness	618	74
consecutive	2113	91
consistency	1315	79
consolidation	404	87
constant	3332	118
constraints	1206	81
construction	1066	81
consumption	989	72
containing	4895	165
context	4339	986
contexts	921	223
contextual	707	220
continuous	3444	319
contralateral	1217	448
contrast	8726	1881
contribution	2943	349
contributions	2072	267
control	9423	3796
control network	81	163
control processes	140	157
control task	248	172
controlled	4151	516
controlling	2171	308
controls	4856	2411
convergence	698	76
coordination	768	150
core	2434	477
corpus	793	106
corpus callosum	545	100
correct	3904	359
correction	3616	125
correctly	1683	146
cortex acc	30	410
cortex amygdala	35	107
cortex anterior	46	350
cortex ba	67	87
cortex bilaterally	32	94
cortex cerebellum	58	121
cortex dlpfc	6	383
cortex dmpfc	48	78
cortex dorsal	28	89
cortex frontal	30	77
cortex hippocampus	138	77
cortex inferior	57	256
cortex insula	34	140
cortex involved	52	105
cortex lateral	40	87
cortex m1	8	81
cortex medial	51	153
cortex middle	24	100
cortex ofc	10	183
cortex parietal	20	89
cortex pcc	14	152
cortex pfc	12	278
cortex posterior	41	223
cortex precuneus	40	152
cortex suggest	8	135
cortex superior	50	179
cortex supplementary	18	111
cortex thalamus	68	88
cortex ventral	27	101
cortical	4552	2677
cortices	1805	1470
cortico	519	179
coupled	1894	149
covert	245	120
craving	151	80
critical	4636	799
cross	4559	459
cross modal	162	104
crus	77	76
cue	1308	452
cued	543	250
cues	1834	762
cuneus	313	201
currently	3250	198
dacc	130	162
daily	2316	191
daily life	292	80
damage	2519	255
day	4299	177
decision	2217	800
decision making	1003	509
decision task	89	106
decisions	1027	375
decline	1691	211
declines	485	73
decoding	299	111
deep	1568	88
default	1362	907
default mode	595	777
default network	104	96
deficient	944	79
deficit	1763	432
deficits	2716	972
defined	7636	513
delay	2184	359
delayed	1895	274
demand	898	186
demanding	728	180
demands	1449	596
dementia	945	142
density	3621	224
dependence	1762	146
depressed	749	214
depression	2248	502
depressive	962	337
depressive disorder	97	218
deprivation	462	95
depth	1498	94
detect	4181	308
detected	5179	410
detecting	1684	143
detection	4540	604
detection task	185	92
development	6024	736
developmental	1866	400
diagnosed	1837	92
diagnosis	3181	203
diagnostic	2583	143
difference	8659	656
differential	3357	755
difficult	4675	328
difficulty	2170	410
digit	567	116
dimension	1280	139
dimensional	2351	151
dimensions	1606	199
diminished	1262	171
direct	5811	680
directed	2149	405
disability	765	81
discriminate	1087	103
discriminated	355	87
discrimination	1503	346
discrimination task	314	111
discriminative	259	78
disease	5406	766
disease ad	28	168
disease pd	14	118
diseases	2703	89
disgust	164	103
disorder	3265	1358
disorder adhd	26	124
disorder mdd	8	163
disorders	4316	899
dissociated	525	111
dissociation	1061	352
distance	3271	160
distraction	217	85
distractor	244	84
distractors	231	93
distributed	3472	602
distribution	5659	201
disturbances	811	103
disturbed	443	73
divergent	506	82
divided	3621	175
dlpfc	533	489
dmn	306	366
dmpfc	110	112
domain	2793	398
domain general	127	91
dominance	635	139
dominant	1990	227
dopamine	1108	255
dopaminergic	828	205
dorsal	2507	1727
dorsal anterior	262	410
dorsal attention	95	99
dorsal medial	104	89
dorsal premotor	42	193
dorsal striatum	185	100
dorsal ventral	439	175
dorsolateral	1211	1286
dorsolateral pfc	136	93
dorsolateral prefrontal	170	1049
dorsomedial	327	279
dorsomedial prefrontal	123	178
double	2329	281
drive	1324	92
driven	3116	509
driving	1038	84
drug	2908	319
drugs	2145	87
dual	1349	216
duration	4815	348
dynamic	2532	614
dynamics	1969	307
dysfunction	2272	565
dysfunctional	441	152
dysfunctions	355	112
dyslexia	151	76
dysregulation	514	89
early	6375	1138
early visual	331	136
eating	380	102
echo	2785	94
economic	642	74
education	1672	193
eeg	1581	364
effect	9934	2078
effects	9571	2649
efficacy	1772	105
efficiency	1908	244
effort	1529	204
effortful	240	79
elderly	737	151
electrical	1404	125
electroencephalography	511	114
emergence	841	72
emission	1291	232
emotion	1137	1037
emotion regulation	248	247
emotional	2005	1708
emotional faces	157	100
emotional information	158	90
emotional responses	230	97
emotional stimuli	331	212
emotional valence	155	101
emotionally	423	214
emotions	768	444
empathic	93	93
empathy	224	187
encode	937	113
encoded	1303	255
encoding	2372	882
encoding retrieval	164	124
endogenous	1604	111
engagement	831	349
english	961	156
enhancement	1643	162
environmental	2105	197
epilepsy	815	139
episode	834	190
episodes	817	98
episodic	732	488
episodic memory	521	332
erp	657	142
error	4221	464
errors	2642	347
essential	3168	238
estimation	2011	154
et	6773	281
evaluation	3693	394
evaluations	656	90
event	3327	1571
events	3956	636
everyday	646	223
everyday life	252	93
examination	3290	161
excessive	1404	84
executed	473	98
execution	836	395
executive	1449	786
executive control	358	230
executive function	561	154
executive functions	455	128
expectancy	325	72
expectation	863	108
expectations	700	121
expected	6499	522
experience	3368	759
experiences	1134	267
experiencing	657	95
experimental	6673	584
expertise	379	92
explicit	1305	302
exploration	984	83
exploratory	1078	121
expressed	4589	144
expression	4566	328
expressions	882	362
extended	3024	271
extension	1616	86
external	2415	303
externally	341	102
extinction	426	81
extrastriate	293	246
eye	2144	417
eye field	15	95
eye fields	15	111
eye movement	419	75
eye movements	773	116
eyes	1544	154
fa	704	128
face	1943	896
face recognition	153	79
faces	1019	864
facial	911	502
facial expression	217	86
facial expressions	345	250
facilitation	600	108
failure	2336	169
false	2281	163
familiar	947	275
familiarity	498	188
family	3257	125
far	3476	215
fasciculus	270	75
fast	2933	174
fc	322	206
fear	916	363
fearful	303	221
fearful faces	125	91
feature	2895	428
features	4574	723
feedback	2045	456
feeling	524	101
feelings	564	149
female	3230	392
females	2401	272
ffa	129	99
fiber	1037	84
field	5430	413
fields	1807	193
fine	1364	107
finger	1182	330
finger movements	124	83
finger tapping	161	75
fixation	2093	148
fixed	4245	77
flexibility	799	100
flow	2963	267
fluency	485	151
focal	1443	147
focus	3861	348
focused	4015	533
focusing	1328	130
follow	3830	197
food	1954	171
foot	507	83
force	1104	86
form	5924	599
formation	2993	274
formed	2024	89
forms	2885	244
free	4807	270
frequencies	1970	99
frequency	5383	714
frontal	3792	4735
frontal cortex	1011	803
frontal cortices	129	105
frontal gyri	213	249
frontal gyrus	269	1983
frontal lobe	663	211
frontal lobes	284	77
frontal operculum	110	109
frontal parietal	604	428
frontal temporal	453	197
fronto	906	775
fronto parietal	364	424
fronto striatal	93	86
fronto temporal	166	97
frontoparietal	264	360
frontoparietal network	85	116
frontopolar	91	77
frontotemporal	226	104
function	9147	2092
functional connectivity	1183	1829
functions	5213	919
fundamental	1773	298
fusiform	833	972
fusiform face	147	143
fusiform gyri	106	91
fusiform gyrus	591	582
future	6109	555
gain	2083	204
gains	491	137
gambling	155	85
game	329	176
gamma	1100	84
ganglia	1139	485
gap	1938	72
gaze	474	117
gender	2376	484
gene	3351	205
general	7610	948
generalized	1479	145
generate	3193	171
generation	2749	335
genes	2462	75
genetic	2991	310
german	547	80
gestures	171	85
global	3446	347
globus	296	74
globus pallidus	254	73
gm	510	164
gm volume	129	84
goal	2866	582
goal directed	510	216
goals	905	158
good	3875	173
grasping	199	90
gray	2408	680
gray matter	1270	581
great	1998	76
greater	7057	2453
grey	1121	254
grey matter	478	230
group	8985	2742
groups	7694	1829
gyri	919	729
gyrus	2767	4129
gyrus ba	17	117
gyrus inferior	6	288
gyrus middle	6	214
gyrus precuneus	6	108
hand	5247	879
hand movements	185	89
handed	2053	368
handedness	807	76
hands	630	122
happy	334	225
happy faces	100	75
head	4318	202
health	4165	170
healthy	4823	4284
heard	356	76
hearing	721	124
heart	1736	84
heart rate	638	72
held	1482	106
help	3686	329
hemisphere	2311	872
hemispheres	1221	239
hemispheric	829	398
heschl	147	93
heschl gyrus	133	85
hierarchy	412	73
high	10908	1986
high risk	792	127
higher	9813	1892
hippocampal	1639	566
hippocampus	2210	1059
history	4236	225
hoc	2693	90
hub	308	92
hubs	190	75
human	6937	2400
humans	3459	985
hyperactivation	148	97
hyperactivity	693	222
hypoactivation	112	102
hypothalamus	575	98
identification	3356	330
identity	1413	199
ifg	372	386
ii	3932	301
iii	2581	136
illness	1603	187
illusion	150	77
image	4852	327
imagery	455	312
images	5534	822
imagine	403	74
imagined	209	144
imitation	137	84
immediate	1545	151
impact	4281	584
impairment	2770	584
impairments	1515	427
implicit	789	263
impulsive	259	78
impulsivity	318	120
incentive	261	148
incidental	261	79
incongruent	376	266
inconsistent	1333	158
incorrect	1059	87
index	3801	383
index finger	512	75
indices	1112	114
individual	7871	1539
individual variability	330	72
induced	5657	939
induction	1718	99
inference	850	123
inferences	694	99
inferior	2759	3374
inferior frontal	604	1890
inferior middle	169	91
inferior occipital	65	116
inferior parietal	624	1159
inferior prefrontal	84	103
inferior superior	187	86
inferior temporal	348	340
influence	5599	870
information	9121	2647
inhibit	1630	115
inhibition	3243	601
inhibitory	2170	328
inhibitory control	320	143
initiation	1324	96
injury	1990	154
insight	1750	250
instruction	765	95
instructions	2125	110
insula	1273	2017
insula anterior	92	137
insula inferior	47	82
insular	584	487
insular cortex	302	228
integrate	968	152
integrated	1896	226
integrating	880	178
integration	2201	771
integrative	403	81
integrity	1455	235
intelligence	839	116
intense	987	81
intensity	3899	428
intention	454	95
intentional	262	100
intentions	291	125
interaction	5687	1270
interactions	4382	833
interactive	517	106
interference	1342	330
interhemispheric	296	81
intermediate	1751	129
internal	3084	357
interoceptive	158	81
interpersonal	341	137
interval	4076	182
intervals	2856	126
intra	1715	135
intraparietal	422	671
intraparietal sulcus	335	571
intrinsic	1724	404
invasive	1370	80
involved	7513	3210
involvement	3049	830
ipl	232	166
ips	234	212
ipsilateral	816	236
isolated	2868	128
issue	2983	362
issues	1949	113
item	1458	269
items	1840	448
iv	2425	103
joint	1012	108
judgment	737	290
judgment task	144	85
judgments	636	372
junction	903	510
junction tpj	69	103
knowledge	4843	635
lack	5267	243
language	1958	1101
language comprehension	165	107
language network	90	83
languages	280	147
large	8108	785
late	2447	281
latencies	830	72
latency	1451	115
lateral	3620	1553
lateral frontal	140	87
lateral medial	218	75
lateral occipital	245	226
lateral orbitofrontal	31	95
lateral parietal	133	80
lateral prefrontal	146	359
lateral temporal	208	121
laterality	460	88
lateralization	503	205
lateralized	666	349
lead	5363	363
learn	1044	135
learned	1224	361
learning	3170	1144
learning task	187	123
lesion	1892	282
lesions	2463	236
lesser	1052	115
letter	783	173
letters	770	135
level	10072	2673
levels	8120	1074
lexical	453	331
lexical decision	126	84
life	3963	488
light	4475	302
like	6276	444
likelihood	1970	107
limb	833	127
limbic	967	502
limited	6092	412
line	6197	431
linear	5240	433
lingual	398	263
lingual gyrus	279	175
linguistic	529	315
linked	3934	723
linking	1061	117
list	1677	77
listened	180	133
listening	404	250
little	4136	951
load	1263	366
lobe	2316	1250
lobe mtl	109	107
lobes	1112	370
lobule	742	833
lobules	169	132
local	4956	411
localization	2044	180
location	4078	499
locations	2549	253
locus	1038	92
long	7060	683
long term	2772	335
longitudinal	1950	282
loop	1008	78
loss	4505	396
losses	426	95
low	9063	1313
low level	898	110
lower	8615	964
m1	517	146
magnetic	4330	6705
magnetic stimulation	510	167
magnetoencephalography	333	100
magnitude	3089	464
main	6537	532
maintaining	1563	136
maintenance	1826	350
major	6188	645
major depression	423	77
major depressive	111	224
making	3758	694
male	3875	463
manipulation	1575	310
manipulations	946	79
manual	1570	113
map	2778	236
mapping	2572	520
maps	2844	396
marker	2548	183
mass	2140	79
match	1813	144
matching	1527	295
matching task	137	97
matrix	3994	85
matter	3272	1114
mci	309	81
mdd	223	185
meaning	1429	296
measures	6058	920
mechanisms	6420	2093
medial	3058	2674
medial frontal	428	525
medial lateral	355	121
medial orbitofrontal	41	121
medial pfc	149	75
medial prefrontal	254	983
medial superior	121	81
medial temporal	669	456
median	2309	72
mediated	3805	508
mediating	1160	259
medication	1796	238
memories	600	256
memory	4001	2744
memory encoding	160	146
memory load	98	84
memory performance	328	255
memory processes	232	103
memory retrieval	243	228
memory task	255	383
memory tasks	216	126
memory test	177	76
men	1495	284
mental	2981	840
mental imagery	144	84
mental state	567	118
mental states	227	141
mentalizing	132	151
mesial	196	91
mesolimbic	187	79
met	1822	84
metabolic	1701	107
metabolism	1573	83
method	7256	683
mfg	178	107
mid	1349	299
midbrain	565	199
middle	3795	1859
middle cingulate	95	83
middle frontal	215	682
middle inferior	160	83
middle occipital	78	176
middle superior	169	97
middle temporal	250	729
midline	1053	186
mild	2004	273
mild cognitive	27	141
mind	1366	313
minimal	2430	118
mirror	1068	240
mixed	3098	166
mnemonic	189	93
modal	403	148
modalities	1218	299
modality	1062	380
mode	2114	864
model	8757	1164
models	5860	740
modified	3263	221
modulatory	512	135
monetary	369	300
monetary incentive	46	80
monetary reward	109	97
money	312	84
monitor	1874	97
monitoring	2248	465
mood	1124	238
moral	121	87
morphological	1210	99
morphology	1489	99
motion	2915	451
motivation	1007	189
motivational	573	192
motor	3944	2565
motor control	484	214
motor cortex	674	438
motor function	352	74
motor imagery	114	104
motor network	100	85
motor performance	229	77
motor pre	11	75
motor premotor	82	82
motor response	342	105
motor responses	265	83
motor task	247	116
movement	3364	670
movements	2376	674
mpfc	374	323
mr	2017	179
ms	5204	321
mtg	171	102
mtl	157	139
multi	2411	263
multiple	8183	1101
multiple sclerosis	394	81
multisensory	201	146
muscle	1766	96
music	274	163
musical	194	137
musicians	87	77
names	505	79
naming	500	179
natural	2696	221
naturalistic	274	84
nature	4333	435
navigation	299	77
negative	6722	1567
negative affect	231	97
negative emotional	194	101
negative emotions	204	76
negative feedback	268	77
negative neutral	77	84
negative positive	396	98
negativity	437	88
neocortical	348	74
nerve	1214	92
nervous	1878	112
network	3981	4037
network dmn	275	332
networks	2745	1957
neuro	502	77
neuroanatomical	623	214
neurobiological	817	381
neurocognitive	518	194
neurodegenerative	861	99
neurodevelopmental	429	90
neurological	3812	197
neuron	1502	123
neuronal	3579	685
neurons	3544	206
neuropsychiatric	618	106
neutral	1474	922
neutral faces	153	125
neutral pictures	93	84
neutral stimuli	173	89
new	6988	959
nociceptive	257	73
nogo	117	93
noise	3268	267
non	9454	1754
nouns	239	100
novel	4092	1089
novelty	515	118
noxious	235	89
nuclei	1498	160
nucleus	2303	644
nucleus accumbens	494	194
number	10580	895
numerical	846	114
object	1684	851
object recognition	293	86
objective	2548	449
objects	1560	692
observation	3972	352
obsessive	300	99
obsessive compulsive	84	98
occipital	1999	1470
occipital cortex	468	342
occipital gyrus	68	239
occipital lobe	323	79
occipital parietal	147	73
occipital temporal	158	87
occipito	267	207
occipito temporal	189	166
occipitotemporal	158	176
occipitotemporal cortex	69	77
ocd	114	81
oddball	226	111
ofc	321	227
old	3357	344
older	2015	476
older adults	397	310
olfactory	539	74
onset	4447	473
open	2944	133
opercular	133	89
opercularis	143	87
operculum	260	229
oral	1029	93
orbital	474	155
orbitofrontal	860	851
orbitofrontal cortex	600	665
order	8402	1098
organization	2088	458
orientation	1899	184
oriented	1116	132
orienting	358	152
origin	1895	76
orthographic	154	132
oscillations	728	101
outcome	3238	385
outcomes	2491	372
overt	692	193
pain	1329	516
painful	383	189
pair	2406	135
paired	2518	184
pairs	2506	346
pallidus	294	73
paradigm	2940	1280
parahippocampal	693	602
parahippocampal cortex	110	76
parahippocampal gyrus	435	327
parahippocampus	111	82
paralimbic	112	79
parallel	3014	245
parietal	2916	4132
parietal cortex	700	1076
parietal cortices	151	239
parietal frontal	169	146
parietal junction	15	198
parietal lobe	391	368
parietal lobes	138	91
parietal lobule	95	731
parietal lobules	48	83
parietal network	25	206
parietal occipital	228	109
parietal temporal	153	130
parieto	345	192
parieto occipital	177	80
parkinson	796	179
parkinson disease	709	175
pars	357	128
pars opercularis	134	86
partial	2736	190
participate	1767	90
partner	442	74
parts	2439	389
passive	1099	303
passive viewing	134	75
passively	376	141
past	2736	250
pathological	1795	144
pathology	1601	144
pathway	2956	305
pathways	3154	356
patient	4185	447
pattern	6335	1654
patterns	5329	1877
pcc	297	209
pd	513	141
people	2440	693
perceiving	281	85
percept	217	73
perception	2312	1278
perceptual	1635	867
performance	5411	2714
performance task	372	111
periaqueductal	151	80
period	5969	435
periods	2454	213
peripheral	2185	173
persistent	1223	118
person	1445	358
personal	1330	191
personality	707	309
personality traits	202	101
persons	730	131
perspective	1629	258
pfc	668	521
pharmacological	1369	90
phase	4565	504
phenomena	1040	82
phenomenon	2079	224
phenotype	1644	79
phonological	420	377
photographs	428	85
physical	3081	338
physiological	3407	301
picture	1640	353
pictures	1020	554
pitch	396	102
place	3085	189
placebo	544	332
placebo controlled	225	122
planning	1111	258
planum	123	105
planum temporale	107	97
plasticity	1430	215
pleasant	257	120
point	7092	396
pointing	715	73
points	4740	185
pole	632	249
poor	2950	222
poorly	1612	324
populations	3368	259
portion	1983	175
position	3941	206
positive	7391	1359
positive negative	1505	308
post	6261	518
postcentral	434	290
postcentral gyrus	314	184
posterior	4012	3208
posterior anterior	241	90
posterior cingulate	367	947
posterior inferior	123	88
posterior insula	132	175
posterior middle	104	126
posterior parietal	257	476
posterior superior	114	343
posterior temporal	215	130
posttraumatic	164	72
potential	8772	1045
power	3674	254
ppc	120	99
practice	2798	209
pre	5110	685
pre sma	148	147
pre supplementary	106	129
precentral	674	427
precentral gyrus	484	255
precuneus	884	1014
precuneus posterior	126	101
prediction	2242	365
prediction error	214	93
predictions	1548	211
predictive	1760	316
predominantly	2028	276
preference	1165	159
preferences	498	94
prefrontal	2919	4400
prefrontal cortex	1666	3254
prefrontal cortical	193	95
prefrontal cortices	165	229
prefrontal parietal	166	157
premotor	797	1036
premotor cortex	395	600
preparation	2307	168
preparatory	179	88
presented	7815	1626
preserved	1230	175
press	1392	127
pressure	2091	96
primary	6449	1271
primary auditory	65	114
primary motor	157	321
primary secondary	467	95
primary sensorimotor	96	96
primary somatosensory	58	191
primary visual	113	133
prime	764	83
priming	527	202
principal	1828	206
principle	1482	78
probabilistic	733	169
probability	3033	171
problem	2994	221
problems	2706	266
process	6675	1119
processes	6018	2502
producing	1675	88
production	2609	318
progressive	1522	132
prolonged	1510	118
proper	1263	75
prospective	1193	101
pseudowords	93	76
psts	64	91
psychiatric	2779	308
psychological	1382	243
psychophysiological	268	203
psychosis	551	120
psychotic	626	114
ptsd	203	106
punishment	220	92
pure	1198	85
putamen	815	599
quality	3432	169
quantitative	3220	167
questionnaire	1466	147
random	4474	266
range	7972	491
rapid	3419	280
rate	7597	367
rates	3988	175
rating	1551	207
ratings	1185	418
reaching	1348	99
reaction	3508	551
reaction time	1014	298
reaction times	845	214
reactions	1438	99
reactivity	845	257
read	1445	201
readers	364	115
reading	1438	521
real	3355	421
real world	465	87
reality	509	76
reappraisal	98	89
reasoning	683	182
recall	1209	244
receptor	2839	144
recognition	2322	1001
recognition memory	240	148
recognition task	167	134
recognize	1021	89
recognized	1856	150
recognizing	492	78
recollection	193	157
recovery	2174	192
reduction	5066	481
reductions	1275	266
reference	3965	201
referential	270	176
referred	2652	84
regional	2281	935
regulate	1706	152
regulating	1379	107
regulation	3177	598
regulatory	1409	112
rehabilitation	448	84
rehearsal	151	74
reho	41	120
reinforcement	513	128
reinforcement learning	150	72
relation	2990	461
relational	172	91
relations	824	138
relationship	5742	1165
relationships	3416	476
relevance	1967	286
relevant	5313	977
remember	514	114
remembered	358	157
remembering	216	82
remote	526	81
reorganization	495	194
repeat	1023	76
repetition	1841	262
repetition suppression	73	86
repetitive	903	172
report	5944	531
reported	10468	1164
representation	2786	861
representations	1734	903
research	8409	1203
resolution	4661	485
resources	1660	326
response	8460	3529
response inhibition	310	218
response selection	221	103
response time	567	92
response times	430	85
responses	6068	2754
responsible	3212	292
responsive	1047	173
rest	2795	482
resting	2019	1565
resting state	1022	1421
restricted	2985	192
retention	777	78
retrieval	1218	872
retrieved	681	114
retrosplenial	167	131
retrosplenial cortex	118	85
reversal	680	76
reversed	1253	87
reward	1205	922
reward anticipation	72	92
rewarding	380	120
rewards	462	246
rhythm	566	76
risk	4032	708
risk taking	117	82
risky	185	101
robust	3335	407
role	8696	2656
roles	2194	311
rostral	777	376
rostral anterior	49	103
rotation	1031	102
rsfc	42	78
rule	2027	172
rules	896	136
s1	748	90
saccade	223	79
saccades	256	73
sad	267	163
salience	639	396
salience network	116	126
salient	961	257
sample	7142	736
scale	5697	661
scales	1690	104
scanning	2648	608
scene	462	174
scenes	421	228
schizophrenia	1489	715
schizophrenic	290	84
sclerosis	679	125
search	2116	219
second	8931	903
secondary	3724	381
secondary somatosensory	20	155
seeking	661	99
segregation	438	134
selection	3744	483
selective	3042	723
selective attention	335	146
self	3588	1206
self referential	202	166
self report	776	77
self reported	740	184
semantic	1091	1031
semantic memory	189	123
semantically	282	122
semantics	209	84
sensation	542	106
sensations	313	76
sense	2087	146
sensitive	4777	776
sensitivity	4432	667
sensorimotor	969	684
sensorimotor cortex	211	172
sensorimotor network	58	74
sensory	2932	1145
sensory information	447	101
sensory motor	504	181
sentence	442	307
sentence comprehension	93	77
sentences	418	356
separated	3022	123
separation	1415	73
sequence	5432	379
sequences	2887	288
sequential	1104	160
serial	1251	129
serotonin	621	119
set	7623	749
sets	3064	215
setting	2239	87
severe	3353	215
severity	2283	450
sex	2018	391
sexual	521	81
sham	435	102
shape	2468	256
shapes	837	143
shared	1691	300
shift	2340	269
shifting	742	120
shifts	1139	155
short	5297	552
short term	1050	199
shows	6238	284
si	348	107
sighted	59	74
sign	1079	86
signal	6289	1568
signal task	27	92
signaling	2187	131
signs	1542	84
sii	76	77
silent	603	86
similarity	1811	196
simple	3929	509
simulation	1278	160
single	8659	1033
situation	1717	155
size	7774	336
sizes	2454	79
skill	448	154
skills	979	212
skin	1281	164
skin conductance	151	91
sleep	827	154
slow	2140	164
sma	503	382
small	8562	422
smokers	290	95
smoking	683	88
social	2564	1302
social cognition	324	220
social cognitive	181	98
social interaction	347	117
social interactions	317	123
socially	370	91
solving	630	101
somatosensory	993	674
somatosensory cortex	345	316
somatosensory cortices	114	106
sound	1222	271
sounds	611	278
source	3812	408
sources	2514	234
space	4283	303
span	981	80
sparse	738	102
spatial	4822	1424
spatial attention	285	149
spatial information	302	79
spatial temporal	573	85
spatially	2170	259
spatiotemporal	425	109
speaker	391	78
speakers	624	118
speaking	620	88
special	1459	108
specialization	370	165
specificity	2741	294
specified	1688	85
spectrum	2056	269
spectrum disorder	70	86
spectrum disorders	117	111
speech	992	642
speech perception	156	97
speech production	159	107
spin	966	106
spinal	1059	73
spl	299	85
spoken	375	186
spontaneous	1815	361
stage	3548	316
stages	2704	311
standard	8175	363
state	5781	2019
states	3137	543
static	856	133
status	3154	242
step	4116	154
stg	263	193
stimulation	3484	909
stimulation tms	22	73
stimuli	4800	2872
stimulus	4277	1709
stop	879	151
stop signal	107	99
storage	887	101
strategic	319	88
strategies	2640	357
strategy	2854	253
stream	832	247
streams	307	86
strength	2923	440
stress	2618	321
striatal	816	545
striatum	1202	886
stroke	1381	160
stroop	363	225
stroop task	182	139
structural	4040	1023
structure	4915	743
structures	4083	953
sts	254	203
students	879	81
sub	2347	220
subcortical	1618	648
subcortical structures	409	88
subgenual	157	124
subject	5650	750
subjective	1463	458
subsequent	5310	704
subsequent memory	99	116
substance	1211	124
substantia	385	74
subtraction	592	96
success	1379	184
suffering	932	124
suggest	9037	4471
sulci	265	77
sulcus	1127	1272
sulcus ips	20	173
superior	3378	2839
superior inferior	264	77
superior middle	239	116
superior parietal	326	622
superior temporal	467	1422
supplementary	2240	827
supplementary motor	59	748
supporting	4373	572
suppressed	1105	98
suppression	1627	314
supramarginal	435	375
supramarginal gyrus	365	296
surface	3812	202
sustained	1673	313
sustained attention	234	74
switch	901	134
switching	806	193
symbolic	162	73
symptom	1391	338
symptom severity	340	123
symptoms	3388	660
syndrome	1894	258
syntactic	229	169
systems	5391	1047
t1	2658	150
tactile	446	225
taking	3163	267
tapping	363	132
target	5150	853
target detection	155	76
targets	2463	349
task	5145	5993
task demands	419	169
task difficulty	372	153
task positive	104	84
task relevant	363	177
tasks	3947	2228
taste	227	80
tegmental	312	76
temporal	5422	4526
temporal cortex	446	570
temporal cortices	116	137
temporal frontal	145	72
temporal gyri	158	220
temporal gyrus	239	1138
temporal inferior	36	83
temporal lobe	760	643
temporal lobes	258	183
temporal occipital	158	93
temporal parietal	279	216
temporal pole	246	168
temporal sulcus	17	518
temporale	111	97
temporo	411	354
temporo parietal	279	268
temporoparietal	235	262
temporoparietal junction	123	178
tensor	756	198
term	5112	543
test	9928	1450
testing	4681	278
thalamic	771	235
thalamus	1553	922
theories	956	301
theory	2445	522
theory mind	249	181
therapeutic	2102	139
therapy	2304	168
thinking	582	156
thought	3800	573
thoughts	508	118
threat	537	228
threatening	453	99
threshold	4784	200
time	11448	2061
time task	101	77
times	6539	423
timing	2258	186
tms	407	105
tom	114	80
tone	970	115
tones	392	96
tool	2973	285
tools	1954	115
total	9033	326
touch	440	110
tpj	139	128
track	915	75
tracking	1138	148
tract	1125	119
tracts	685	109
training	2479	464
trait	958	360
traits	862	227
transcranial	611	205
transfer	1571	126
transient	1856	161
transition	1446	109
trauma	809	97
traumatic	703	119
treatment	5858	600
trial	3881	602
trigger	1209	78
true	3050	136
type	7529	587
typical	3426	271
uncertain	682	85
uncertainty	877	130
understanding	4953	1121
unexpected	1136	109
unfamiliar	394	183
unilateral	737	143
unimodal	173	82
unpleasant	313	132
updating	415	115
upper	2558	112
use	9567	1184
uses	1867	111
usually	3473	158
utility	1120	111
valence	558	361
validity	1546	105
value	7243	470
values	7930	415
variability	3507	419
variant	1062	144
ventral	2341	1729
ventral anterior	60	87
ventral dorsal	239	111
ventral medial	61	78
ventral premotor	47	185
ventral striatum	390	415
ventral tegmental	10	75
ventral visual	155	132
ventrolateral	465	463
ventrolateral prefrontal	49	314
ventromedial	504	437
ventromedial prefrontal	46	333
verb	180	127
verbal	1801	729
verbal fluency	259	84
verbal working	146	99
verbs	146	107
vermis	162	83
vi	411	76
video	1177	190
video clips	98	90
videos	261	104
viewing	1085	463
violations	287	79
virtual	522	160
vision	1762	137
visual	5128	3110
visual attention	325	124
visual auditory	430	165
visual cortex	843	488
visual cortices	133	81
visual field	504	93
visual information	489	139
visual motion	120	76
visual perception	293	83
visual stimuli	959	270
visual stimulus	435	84
visual stream	60	80
visual word	104	117
visually	1719	333
visually presented	215	102
visuo	318	150
visuo spatial	187	75
visuomotor	215	153
visuospatial	469	267
vlpfc	139	151
vmpfc	204	199
vocal	230	87
voice	337	121
volume	5148	799
voluntary	735	182
vulnerability	764	188
watching	229	75
weight	3096	128
white	4346	464
white matter	1956	409
wm	547	339
wm task	67	98
women	1916	400
word	1543	944
word form	68	93
word pairs	115	74
word recognition	144	87
words	2635	948
work	6481	567
working	2601	1126
working memory	1503	1091
world	2132	252
written	4468	129
youth	193	103
zone	919	74
