# Supplementary material for: NeuroQuery, comprehensive meta-analysis of human brain mapping
Source: eLife. 2020 Mar 4;9:e53385. doi: 10.7554/eLife.53385 (PMC7164961; doi:10.7554/eLife.53385)
Supplement: Source data 1. [file elife-53385-data1.zip › neuroquery_elife_53385_additional_data/figure_16/README.txt]

Data for Figure 16

Document frequency is the number of documents (studies) in a dataset in which a
term occurs at least once.

document_frequencies_in_neuroquery_and_neurosynth.csv: document frequencies in
NeuroSynth and NeuroQuery datasets, only for terms present in both vocabularies.
(used for left panel)

document_frequencies_for_full_neuroquery_vocabulary.csv: document frequencies in
the NeuroQuery dataset for all terms in the NeuroQuery vocabulary.
(used for right panel)
