# Supplementary material for: NeuroQuery, comprehensive meta-analysis of human brain mapping
Source: eLife. 2020 Mar 4;9:e53385. doi: 10.7554/eLife.53385 (PMC7164961; doi:10.7554/eLife.53385)
Supplement: Source data 1. [file elife-53385-data1.zip › neuroquery_elife_53385_additional_data/figure_16/document_frequencies_for_full_neuroquery_vocabulary.csv]

term	document_frequency_in_neuroquery_dataset
results	12552
one	12294
may	12020
analysis	11672
first	11657
time	11448
well	11400
high	10908
based	10895
number	10580
reported	10468
associated	10201
level	10072
specific	10062
due	10014
effect	9934
test	9928
related	9926
higher	9813
increased	9808
differences	9767
effects	9571
use	9567
non	9454
addition	9436
control	9423
findings	9289
system	9207
function	9147
information	9121
low	9063
suggest	9037
total	9033
group	8985
second	8931
without	8926
show	8852
potential	8772
model	8757
contrast	8726
changes	8705
role	8696
single	8659
difference	8659
lower	8615
small	8562
response	8460
research	8409
order	8402
multiple	8183
standard	8175
activity	8155
levels	8120
large	8108
conditions	8032
least	8022
brain	8018
range	7972
values	7930
four	7915
see	7903
individual	7871
analyses	7840
presented	7815
size	7774
groups	7694
defined	7636
set	7623
general	7610
rate	7597
reduced	7530
type	7529
involved	7513
functional	7492
age	7487
positive	7391
part	7343
method	7256
value	7243
regions	7235
left	7194
sample	7142
comparison	7099
point	7092
change	7088
case	7068
region	7067
long	7060
greater	7057
dependent	7015
average	6990
new	6988
right	6951
human	6937
area	6779
al	6775
et	6773
common	6757
negative	6722
patients	6690
process	6675
experimental	6673
clinical	6629
times	6539
main	6537
expected	6499
work	6481
finding	6450
primary	6449
mechanisms	6420
approach	6375
early	6375
areas	6341
pattern	6335
signal	6289
like	6276
post	6261
shows	6238
complex	6232
activation	6214
line	6197
major	6188
processing	6126
future	6109
limited	6092
decreased	6070
responses	6068
measures	6058
development	6024
processes	6018
period	5969
report	5944
absence	5941
form	5924
models	5860
treatment	5858
direct	5811
state	5781
relationship	5742
ability	5738
cortex	5735
scale	5697
interaction	5687
university	5685
distribution	5659
induced	5657
subject	5650
influence	5599
affect	5587
images	5534
central	5509
condition	5446
sequence	5432
field	5430
temporal	5422
performance	5411
disease	5406
systems	5391
frequency	5383
lead	5363
patterns	5329
relevant	5313
subsequent	5310
short	5297
lack	5267
review	5266
hand	5247
linear	5240
functions	5213
ms	5204
detected	5179
comparisons	5164
third	5161
characteristics	5159
target	5150
volume	5148
task	5145
visual	5128
clear	5116
term	5112
cognitive	5110
pre	5110
body	5089
reduction	5066
basis	5064
association	5047
neural	4992
local	4956
cell	4954
understanding	4953
structure	4915
containing	4895
controls	4856
image	4852
knowledge	4843
complete	4840
healthy	4823
spatial	4822
duration	4815
free	4807
cells	4805
stimuli	4800
combined	4794
threshold	4784
sensitive	4777
points	4740
active	4685
testing	4681
difficult	4675
resolution	4661
critical	4636
acquired	4619
co	4611
baseline	4606
blood	4589
expressed	4589
features	4574
acquisition	4569
expression	4566
phase	4565
cross	4559
component	4553
cortical	4552
detection	4540
abstract	4516
loss	4505
medical	4487
attention	4477
light	4475
random	4474
written	4468
x	4449
onset	4447
sensitivity	4432
interactions	4382
supporting	4373
center	4347
white	4346
context	4339
nature	4333
behavior	4330
magnetic	4330
head	4318
disorders	4316
assessment	4306
day	4299
behavioral	4296
animal	4284
space	4283
impact	4281
stimulus	4277
fixed	4245
history	4236
error	4221
patient	4185
detect	4181
health	4165
controlled	4151
little	4136
step	4116
novel	4092
structures	4083
location	4078
interval	4076
anterior	4041
structural	4040
risk	4032
focused	4015
posterior	4012
memory	4001
matrix	3994
rates	3988
network	3981
observation	3972
reference	3965
life	3963
events	3956
tasks	3947
motor	3944
position	3941
linked	3934
ii	3932
simple	3929
correct	3904
intensity	3899
trial	3881
good	3875
male	3875
protein	3868
focus	3861
follow	3830
surface	3812
neurological	3812
source	3812
mediated	3805
index	3801
thought	3800
middle	3795
frontal	3792
making	3758
selection	3744
secondary	3724
animals	3693
evaluation	3693
chosen	3690
help	3686
alone	3683
power	3674
density	3621
divided	3621
lateral	3620
correction	3616
self	3588
neuronal	3579
ethics	3557
stage	3548
neurons	3544
anatomical	3528
reaction	3508
variability	3507
stimulation	3484
far	3476
avoid	3475
usually	3473
section	3473
distributed	3472
accuracy	3461
humans	3459
global	3446
continuous	3444
adult	3439
quality	3432
typical	3426
rapid	3419
relationships	3416
regression	3411
physiological	3407
symptoms	3388
superior	3378
populations	3368
experience	3368
movement	3364
old	3357
differential	3357
identification	3356
real	3355
severe	3353
gene	3351
concentration	3335
robust	3335
constant	3332
event	3327
care	3300
examination	3290
matter	3272
distance	3271
noise	3268
disorder	3265
modified	3263
family	3257
currently	3250
water	3246
inhibition	3243
outcome	3238
altered	3231
female	3230
v	3229
quantitative	3220
responsible	3212
red	3208
action	3201
generate	3193
molecular	3184
diagnosis	3181
top	3180
regulation	3177
learning	3170
essential	3168
taking	3163
status	3154
pathways	3154
angle	3138
states	3137
biological	3125
driven	3116
mixed	3098
weight	3096
magnitude	3089
place	3085
internal	3084
physical	3081
sets	3064
medial	3058
true	3050
involvement	3049
selective	3042
probability	3033
extended	3024
separated	3022
parallel	3014
bias	2997
problem	2994
formation	2993
apparent	2992
genetic	2991
relation	2990
restricted	2985
issue	2983
mental	2981
tool	2973
minimum	2970
flow	2963
pathway	2956
poor	2950
bilateral	2945
open	2944
accurate	2944
contribution	2943
paradigm	2940
fast	2933
sensory	2932
strength	2923
prefrontal	2919
parietal	2916
motion	2915
temperature	2912
drug	2908
feature	2895
sequences	2887
forms	2885
anti	2879
isolated	2868
goal	2866
chronic	2858
intervals	2856
strategy	2854
completed	2850
maps	2844
receptor	2839
deviation	2835
basic	2816
collection	2808
ca	2801
practice	2798
rest	2795
domain	2793
acid	2791
representation	2786
echo	2785
cycle	2785
back	2781
psychiatric	2779
map	2778
cluster	2778
long term	2772
impairment	2770
gyrus	2767
inferior	2759
generation	2749
networks	2745
specificity	2741
adults	2738
cerebral	2737
partial	2736
past	2736
deficits	2716
binding	2707
problems	2706
stages	2704
diseases	2703
natural	2696
hoc	2693
program	2667
growth	2660
t1	2658
referred	2652
scanning	2648
errors	2642
strategies	2640
characteristic	2636
words	2635
otherwise	2622
stress	2618
choice	2616
production	2609
figure	2601
working	2601
computer	2601
inclusion	2591
diagnostic	2583
iii	2581
acute	2576
channel	2572
mapping	2572
social	2564
te	2558
upper	2558
locations	2549
mouse	2549
objective	2548
marker	2548
activities	2547
axis	2537
dynamic	2532
damage	2519
paired	2518
medium	2517
sources	2514
zero	2511
dorsal	2507
pairs	2506
outcomes	2491
concentrations	2485
training	2479
affects	2477
shape	2468
lesions	2463
targets	2463
genes	2462
periods	2454
sizes	2454
green	2447
late	2447
theory	2445
capacity	2444
people	2440
parts	2439
blue	2434
core	2434
minimal	2430
iv	2425
act	2416
external	2415
multi	2411
gray	2408
pair	2406
females	2401
hospital	2401
limitation	2400
movements	2376
gender	2376
encoding	2372
conflict	2368
unit	2354
dimensional	2351
access	2349
sub	2347
ventral	2341
shift	2340
failure	2336
double	2329
alterations	2325
associations	2324
recognition	2322
lobe	2316
daily	2316
perception	2312
hemisphere	2311
median	2309
membrane	2307
preparation	2307
abnormal	2305
therapy	2304
nucleus	2303
fold	2297
basal	2292
severity	2283
regional	2281
false	2281
limit	2275
dysfunction	2272
plus	2271
connectivity	2268
timing	2258
abnormalities	2253
monitoring	2248
depression	2248
prediction	2242
supplementary	2240
setting	2239
decision	2217
cingulate	2214
hippocampus	2210
integration	2201
roles	2194
brief	2187
signaling	2187
peripheral	2185
delay	2184
plane	2183
recovery	2174
controlling	2171
inhibitory	2170
difficulty	2170
spatially	2170
clinically	2165
broad	2150
directed	2149
drugs	2145
eye	2144
slow	2140
mass	2140
world	2132
instructions	2125
accurately	2120
search	2116
mode	2114
buffer	2114
consecutive	2113
environmental	2105
therapeutic	2102
connections	2097
fixation	2093
pressure	2091
organization	2088
sense	2087
gain	2083
phenomenon	2079
contributions	2072
confidence	2064
spectrum	2056
handed	2053
feedback	2045
localization	2044
de	2033
predominantly	2028
rule	2027
formed	2024
death	2022
resting	2019
sex	2018
mr	2017
older	2015
estimation	2011
emotional	2005
mild	2004
categories	2003
fluid	2001
occipital	1999
great	1998
dominant	1990
injury	1990
portion	1983
auditory	1971
frequencies	1970
likelihood	1970
dynamics	1969
relevance	1967
children	1966
language	1958
definition	1957
white matter	1956
tools	1954
food	1954
longitudinal	1950
issues	1949
band	1946
face	1943
gap	1938
cognition	1937
never	1925
color	1924
women	1916
axial	1913
absent	1910
efficiency	1908
orientation	1899
integrated	1896
origin	1895
delayed	1895
syndrome	1894
coupled	1894
lesion	1892
complexity	1890
distributions	1881
nervous	1878
monitor	1874
uses	1867
developmental	1866
t2	1865
antibody	1856
transient	1856
recognized	1856
repetition	1841
items	1840
diagnosed	1837
cues	1834
extraction	1833
principal	1828
maintenance	1826
met	1822
spontaneous	1815
match	1813
similarity	1811
fields	1807
cortices	1805
verbal	1801
concept	1799
medication	1796
pathological	1795
synaptic	1778
behaviors	1777
fundamental	1773
efficacy	1772
advanced	1771
participate	1767
muscle	1766
capture	1763
deficit	1763
vision	1762
dependence	1762
predictive	1760
products	1759
alpha	1757
intermediate	1751
fourth	1750
insight	1750
participation	1741
heart	1736
representations	1734
transmission	1729
energy	1727
intrinsic	1724
visually	1719
induction	1718
situation	1717
student	1716
intra	1715
regulate	1706
base	1702
metabolic	1701
decline	1691
shared	1691
horizontal	1691
scales	1690
brains	1690
specified	1688
object	1684
detecting	1684
correctly	1683
coding	1679
list	1677
producing	1675
sustained	1673
education	1672
actions	1672
prefrontal cortex	1666
resources	1660
members	1655
minor	1652
category	1650
ad	1647
phenotype	1644
enhancement	1643
picture	1640
hippocampal	1639
financial	1637
perceptual	1635
inhibit	1630
perspective	1629
suppression	1627
balance	1623
subcortical	1618
consideration	1617
extension	1616
poorly	1612
deviations	1609
dimensions	1606
anxiety	1604
endogenous	1604
illness	1603
pathology	1601
cycles	1600
eeg	1581
manipulation	1575
metabolism	1573
transfer	1571
amygdala	1571
manual	1570
deep	1568
beta	1568
resistance	1567
maintaining	1563
objects	1560
calculation	1555
thalamus	1553
rating	1551
predictions	1548
validity	1546
immediate	1545
eyes	1544
word	1543
signs	1542
cerebellum	1534
communication	1533
vertical	1530
effort	1529
matching	1527
hour	1525
progressive	1522
fisher	1518
impairments	1515
prolonged	1510
vascular	1506
positive negative	1505
working memory	1503
discrimination	1503
neuron	1502
depth	1498
nuclei	1498
meta	1495
men	1495
isolation	1493
morphology	1489
schizophrenia	1489
attentional	1486
availability	1484
held	1482
principle	1482
generalized	1479
neutral	1474
phosphate	1473
adaptive	1469
questionnaire	1466
subjective	1463
special	1459
item	1458
integrity	1455
latency	1451
demands	1449
executive	1449
transition	1446
person	1445
read	1445
focal	1443
st	1442
button	1439
reactions	1438
reading	1438
plasticity	1430
meaning	1429
accumulation	1423
consensus	1416
separation	1415
identity	1413
alcohol	1412
classical	1412
regulatory	1409
centered	1408
excessive	1404
electrical	1404
layer	1402
confounding	1397
press	1392
symptom	1391
ages	1387
ranges	1384
psychological	1382
stroke	1381
closed	1381
regulating	1379
success	1379
thresholds	1377
incubation	1374
segment	1374
invasive	1370
pharmacological	1369
terminal	1369
mind	1366
fine	1364
cancer	1363
default	1362
modification	1357
inflammatory	1356
acts	1351
dual	1349
mid	1349
reaching	1348
interference	1342
affective	1340
assessments	1340
adaptation	1340
move	1340
inconsistent	1333
column	1332
personal	1330
pain	1329
focusing	1328
initiation	1324
drive	1324
abilities	1317
management	1317
consistency	1315
connection	1309
cue	1308
digital	1307
infection	1306
explicit	1305
encoded	1303
kind	1300
school	1292
emission	1291
segments	1291
centre	1290
chemical	1285
bilaterally	1285
skin	1281
dimension	1280
simulation	1278
reductions	1275
insula	1273
abuse	1270
gray matter	1270
routine	1269
modifications	1265
load	1263
proper	1263
diminished	1262
grant	1258
medicine	1254
bar	1254
reversed	1253
serial	1251
insufficient	1244
agent	1243
sagittal	1235
human brain	1235
stem	1234
nuclear	1232
code	1232
immune	1230
preserved	1230
projections	1227
filtering	1227
learned	1224
persistent	1223
causal	1222
sound	1222
hemispheres	1221
modalities	1218
retrieval	1218
contralateral	1217
extreme	1215
nerve	1214
dorsolateral	1211
substance	1211
acting	1211
morphological	1210
limiting	1209
trigger	1209
recall	1209
ci	1208
wave	1208
constraints	1206
reward	1205
striatum	1202
conjunction	1200
giving	1199
pure	1198
projection	1195
prospective	1193
cardiac	1188
ratings	1185
functional connectivity	1183
finger	1182
video	1177
attempted	1176
alzheimer	1175
adverse	1174
proliferation	1174
tumor	1173
central nervous system	1171
public	1168
pro	1167
coronal	1167
preference	1165
add	1163
mediating	1160
media	1157
systemic	1154
bands	1152
solid	1147
blind	1145
ganglia	1139
shifts	1139
tracking	1138
emotion	1137
unexpected	1136
experiences	1134
sulcus	1127
biased	1126
completion	1126
tract	1125
count	1125
root	1125
mood	1124
grey	1121
kinase	1121
utility	1120
oriented	1116
hold	1114
indices	1112
lobes	1112
planning	1111
dopamine	1108
cold	1108
fibers	1107
suppressed	1105
sequential	1104
home	1104
force	1104
gamma	1100
passive	1099
adjustment	1095
semantic	1091
discriminate	1087
aging	1087
viewing	1085
sign	1079
exploratory	1078
inflammation	1076
ideal	1074
bipolar	1073
resistant	1073
reviews	1072
mirror	1068
alzheimer disease	1066
construction	1066
circuit	1064
cerebrospinal	1062
variant	1062
modality	1062
dissociation	1061
choose	1061
linking	1061
text	1059
incorrect	1059
spinal	1059
pc	1059
plates	1059
variants	1057
worth	1057
college	1055
arm	1054
midline	1053
lesser	1052
short term	1050
responsive	1047
leaving	1047
visualization	1046
return	1045
healthcare	1045
learn	1044
cerebrospinal fluid	1043
centers	1042
phenomena	1040
driving	1038
locus	1038
fiber	1037
outer	1037
anterior posterior	1036
broadly	1035
plate	1035
molecule	1033
edge	1032
rotation	1031
oral	1029
alteration	1028
decisions	1027
repeat	1023
resting state	1022
recognize	1021
excitation	1020
pictures	1020
architecture	1020
inner	1020
faces	1019
mammalian	1019
individual differences	1018
contiguous	1017
reaction time	1014
joint	1012
frontal cortex	1011
loop	1008
motivation	1007
bind	1007
phenotypes	1003
decision making	1003
distal	1003
activating	1002
member	1002
optical	1001
pa	999
basal ganglia	993
reactive	993
somatosensory	993
mature	993
speech	992
ground	992
distances	990
skull	989
consumption	989
intense	987
scheme	987
exploration	984
european	984
span	981
skills	979
awareness	979
child	978
clustering	977
cognitive processes	976
incomplete	976
path	972
tone	970
sensorimotor	969
integrate	968
diffuse	968
limbic	967
louis	966
spin	966
programs	964
depressive	962
english	961
salient	961
visual stimuli	959
categorical	959
csf	958
trait	958
theories	956
bodies	953
childhood	953
proximal	949
familiar	947
diabetes	947
manipulations	946
compensate	946
caudate	946
dementia	945
deficient	944
atrophy	941
layers	939
concurrent	939
encode	937
compensatory	936
hard	933
fetal	933
suffering	932
artery	927
bovine	926
host	926
respiratory	925
smooth	922
contexts	921
zone	919
gyri	919
tail	918
fear	916
tube	916
compound	916
anterior cingulate cortex	915
track	915
birth	914
facial	911
counting	911
cerebellar	911
prone	910
families	907
pseudo	906
attenuation	906
fronto	906
goals	905
mechanical	904
anesthesia	903
junction	903
repetitive	903
switch	901
name	900
demand	898
low level	898
rules	896
desired	896
draw	893
equilibrium	887
storage	887
computation	887
net	885
precuneus	884
expressions	882
inferior frontal gyrus	881
integrating	880
arousal	880
students	879
stop	879
uncertainty	877
drop	877
competing	876
ethanol	876
burden	876
liver	875
bone	874
inversion	873
electric	873
conversion	870
wider	869
excess	868
md	863
expectation	863
division	862
traits	862
neurodegenerative	861
orbitofrontal	860
apoptosis	860
parents	858
static	856
biases	855
rodent	850
inference	850
trace	849
cns	848
numerical	846
reactivity	845
reaction times	845
grants	844
visual cortex	843
conduct	843
emergence	841
stimulating	841
intelligence	839
axonal	839
shapes	837
execution	836
classic	834
intracranial	834
barrier	834
episode	834
fusiform	833
adulthood	833
recurrent	833
atypical	833
limb	833
survey	832
stream	832
engagement	831
heat	831
latencies	830
degeneration	830
hemispheric	829
physiology	828
dopaminergic	828
sleep	827
cognitive functions	824
relations	824
deletion	822
acc	818
neurobiological	817
episodes	817
striatal	816
ipsilateral	816
van	815
epilepsy	815
putamen	815
na	812
planned	812
disturbances	811
trauma	809
handedness	807
switching	806
angular	801
arterial	801
flexibility	799
migration	798
rigid	798
premotor	797
parkinson	796
brainstem	794
corpus	793
psychology	792
high risk	792
lie	791
implicit	789
examinations	787
letter	783
displacement	782
conflicts	780
topic	778
retention	777
rostral	777
self report	776
mathematical	775
eye movements	773
dorsolateral prefrontal cortex	773
thalamic	771
conflicting	770
letters	770
cord	770
emotions	768
fifth	768
coordination	768
gross	765
disability	765
vein	765
instruction	765
columns	764
vulnerability	764
prime	764
temporal lobe	760
choices	757
circular	757
conditioned	756
cognitive function	756
tensor	756
muscles	752
ba	752
depressed	749
s1	748
defects	746
resource	743
shifting	742
conditioning	742
lobule	742
self reported	740
asymmetry	739
society	739
tumors	739
dry	739
ischemic	738
sparse	738
unilateral	737
elderly	737
judgment	737
circle	735
voluntary	735
subunit	734
methyl	734
probabilistic	733
conceptual	733
saw	733
aberrant	732
episodic	732
alternating	731
schedule	730
persons	730
cerebral cortex	729
competition	728
oscillations	728
demanding	728
compliance	726
withdrawal	724
hearing	721
deficiency	720
compensation	719
parent	719
decay	719
laser	719
safe	715
pointing	715
bacterial	715
secretion	714
ac	710
infections	710
parkinson disease	709
intravenous	709
biomarkers	707
personality	707
contextual	707
entering	706
ventricular	706
associate	705
abnormality	705
fa	704
border	704
traumatic	703
exogenous	701
tolerance	701
expectations	700
conscious	700
parietal cortex	700
delays	699
convergence	698
inferences	694
concepts	694
hyperactivity	693
parahippocampal	693
overt	692
hormone	691
fusion	690
feeding	689
caudal	688
marginal	685
tracts	685
medial prefrontal cortex	685
transverse	684
viral	684
smoking	683
reasoning	683
organs	682
uncertain	682
retrieved	681
exclusive	680
reversal	680
sclerosis	679
drawing	678
adolescents	674
motor cortex	674
precentral	674
cognitive impairment	673
associative	671
organ	670
avoidance	669
ever	669
pyramidal	669
radial	669
medial temporal	669
pfc	668
opening	668
lateralized	666
compartment	664
embryonic	664
frontal lobe	663
radiation	663
seeking	661
arranged	661
chromosome	658
locked	658
writing	658
erp	657
experiencing	657
evaluations	656
route	654
floor	654
diet	652
la	651
transduction	651
anatomic	648
glial	647
everyday	646
superior temporal gyrus	645
independence	644
coherence	644
meeting	644
infusion	643
assembly	643
economic	642
somatic	642
comprehension	641
salience	639
cingulate cortex	638
heart rate	638
holding	637
judgments	636
dominance	635
callosum	633
pole	632
sterile	630
solving	630
hands	630
electronic	629
exercise	628
cognitive control	628
nervous system	627
psychotic	626
symptomatic	625
crossing	625
ambiguous	625
speakers	624
inferior parietal	624
grand	624
afferent	623
anterior cingulate	623
neuroanatomical	623
biomarker	622
disturbance	622
serotonin	621
speaking	620
consciousness	618
seizures	618
neuropsychiatric	618
stereotaxic	618
metal	618
ascending	617
heavy	617
th	616
cognitive tasks	616
symmetric	616
chinese	615
axon	614
transcranial	611
sounds	611
claim	609
congruent	608
west	608
toxic	605
frontal parietal	604
inferior frontal	604
brown	604
silent	603
infarction	602
analog	602
memories	600
orbitofrontal cortex	600
facilitation	600
autism	600
starts	598
inappropriate	597
substance abuse	596
toxicity	596
delta	595
default mode	595
subtraction	592
acoustic	592
postsynaptic	592
parental	592
conditional	591
fusiform gyrus	591
protected	590
sized	589
insular	584
brodmann	582
thinking	582
manifestations	580
infrared	580
optic	579
cognitive deficits	578
thermal	577
perpendicular	577
spinal cord	577
hypothalamus	575
cognitive performance	574
handling	574
spatial temporal	573
postnatal	573
motivational	573
ear	572
cytoplasmic	571
ring	570
distortion	570
ischemia	570
shock	569
attended	569
ventricle	569
penicillin	569
aversive	568
response time	567
digit	567
mental state	567
middle frontal gyrus	566
rhythm	566
behavioral performance	566
da	566
straight	565
spikes	565
midbrain	565
usage	564
feelings	564
aggressive	563
relatives	561
executive function	561
rejection	559
valence	558
descending	557
neck	557
branch	556
attend	556
dependency	555
persistence	555
asymmetric	552
psychosis	551
sharing	551
renal	550
mitochondrial	547
character	547
wm	547
german	547
crossed	545
corpus callosum	545
accumbens	544
placebo	544
law	543
cued	543
reversible	543
nmda	542
infants	542
cap	542
sensation	542
eleven	541
fatigue	541
inadequate	540
olfactory	539
investigator	537
elimination	537
threat	537
empty	536
competitive	536
habituation	536
insulin	534
utilization	533
mutual	533
autonomic	533
dlpfc	533
cognitively	532
s2	531
attending	531
searching	530
coronary	530
linguistic	529
adjustments	529
permanent	528
bed	528
defect	528
backward	527
priming	527
remote	526
dissociated	525
ex	524
feeling	524
salt	524
primate	524
adolescence	523
deterioration	523
ray	522
orders	522
virtual	522
man	521
presynaptic	521
sexual	521
episodic memory	521
drives	520
lag	520
gas	519
cortico	519
neurocognitive	518
interactive	517
m1	517
sorting	516
manipulate	515
novelty	515
substances	515
trust	515
dysregulation	514
manifestation	514
concurrently	514
remember	514
reinforcement	513
syndromes	513
pd	513
loops	513
superficial	512
index finger	512
modulatory	512
electroencephalography	511
goal directed	510
gm	510
magnetic stimulation	510
reality	509
thoughts	508
foot	507
ill	507
divergent	506
id	505
names	505
breast	505
mouth	505
adhesion	505
sensory motor	504
visual field	504
ventromedial	504
sma	503
staff	503
receptive	503
seizure	503
lateralization	503
neuro	502
dots	501
naming	500
tonic	499
preferences	498
familiarity	498
branches	498
orientations	498
venous	496
sudden	495
reorganization	495
nucleus accumbens	494
angles	493
recognizing	492
milk	492
gains	491
anticipation	491
premature	490
middle temporal gyrus	489
mental disorders	489
visual information	489
nonspecific	488
visual angle	488
infectious	487
neurologic	486
fluency	485
declines	485
maternal	484
motor control	484
precentral gyrus	484
respiration	481
hope	480
generalization	480
masking	480
grouping	480
pulmonary	480
circulation	478
carcinoma	478
behavioral responses	478
grey matter	478
mi	477
mother	476
p3	476
innate	475
conduction	475
night	475
gaze	474
partners	474
orbital	474
bipolar disorder	473
executed	473
cervical	472
family members	471
initiating	470
malignant	470
foster	470
visuospatial	469
occipital cortex	468
categorization	467
primary secondary	467
superior temporal	467
phosphatase	466
ventrolateral	465
real world	465
supplementary motor area	464
cancers	463
deprivation	462
scene	462
hyper	462
rewards	462
ocular	460
laterality	460
retinal	459
intellectual	458
forebrain	458
programmed	458
depressive symptoms	457
ab	457
c3	457
minimally	455
executive functions	455
pad	455
imagery	455
intention	454
injuries	454
distortions	453
visual system	453
film	453
periodic	453
frontal temporal	453
threatening	453
lexical	453
zones	452
generic	450
surrogate	450
gaps	449
skill	448
rehabilitation	448
sensory information	447
adolescent	447
tactile	446
aspartate	446
temporal cortex	446
inferior parietal lobule	445
disturbed	443
familial	443
locomotor	442
partner	442
abdominal	442
neonatal	442
sentence	442
ventricles	441
dysfunctional	441
massive	441
astrocytes	441
carriers	441
gift	441
touch	440
reflex	440
dorsal ventral	439
academic	439
posterior cingulate cortex	439
cognitive decline	439
segregation	438
negativity	437
superior frontal gyrus	436
charles	436
logical	436
continuum	436
amyloid	436
parahippocampal gyrus	435
visual stimulus	435
supramarginal	435
sham	435
postcentral	434
impulse	434
anterior insula	433
hypothalamic	433
obesity	433
physician	432
behavioral measures	432
visual areas	431
temporary	431
capsule	430
response times	430
proxy	430
visual auditory	430
deaths	430
commissure	429
neurodevelopmental	429
photographs	428
diagonal	428
medial frontal	428
addiction	428
organic	428
extinction	426
losses	426
professional	425
spatiotemporal	425
cranial	424
asymptomatic	424
conductance	424
emotionally	423
major depression	423
intraparietal	422
spaces	422
scenes	421
phonological	420
escape	420
primary motor cortex	420
smith	420
neurodegeneration	419
task demands	419
eye movement	419
synchrony	419
sentences	418
walking	418
assisted	417
afferents	417
limbs	416
capillary	416
updating	415
drinking	413
aggregate	413
hierarchy	412
physicians	411
vi	411
temporo	411
acuity	411
latent	410
kinetic	410
cs	409
nose	409
maze	409
subcortical structures	409
urine	409
pathologic	408
attachment	407
tms	407
cavity	406
dentate	405
paths	404
long term memory	404
offspring	404
consolidation	404
listening	404
imagine	403
integrative	403
modal	403
caudate nucleus	403
register	402
supine	402
neocortex	402
card	401
myelin	400
noticeable	399
p1	399
style	399
practices	399
weakness	398
ca1	398
instrumental	398
lingual	398
anxiety disorders	398
older adults	397
cholesterol	396
negative positive	396
pitch	396
refractory	396
premotor cortex	395
multiple sclerosis	394
symbols	394
unfamiliar	394
convergent	393
auditory stimuli	393
lying	393
programming	393
tones	392
blood brain barrier	392
regressions	391
parietal lobe	391
speaker	391
dissection	391
ventral striatum	390
c4	389
developments	389
occlusion	389
spine	388
outlier	388
reproductive	387
oblique	387
leg	387
nerves	386
polar	386
substantia	385
painful	383
major depressive disorder	383
freezing	382
hiv	381
defense	381
edema	381
intermittent	381
rewarding	380
eating	380
expertise	379
a1	379
attack	379
dehydrogenase	378
coarse	378
pituitary	378
mobile	377
pe	376
nigra	376
passively	376
epileptic	376
angular gyrus	376
incongruent	376
spoken	375
language processing	374
mpfc	374
ifg	372
performance task	372
primary visual cortex	372
norm	372
task difficulty	372
carrier	371
compulsive	371
brain injury	371
woman	371
specialization	370
retina	370
spreading	370
socially	370
entorhinal	370
monetary	369
benign	369
rhythms	368
hair	368
infiltration	368
topographic	368
supplemental	367
posterior cingulate	367
cerebrovascular	367
requested	366
asian	366
supramarginal gyrus	365
p2	365
synthase	364
fronto parietal	364
specification	364
french	364
readers	364
pg	363
retardation	363
tapping	363
task relevant	363
heads	363
stroop	363
scattered	363
lysine	363
skeletal	362
opinion	361
store	360
encounter	359
mild cognitive impairment	359
claims	359
remembered	358
[truncated: 5,548 more rows]
