# Supplementary material for: NeuroQuery, comprehensive meta-analysis of human brain mapping
Source: eLife. 2020 Mar 4;9:e53385. doi: 10.7554/eLife.53385 (PMC7164961; doi:10.7554/eLife.53385)
Supplement: Source data 1. [file elife-53385-data1.zip › neuroquery_elife_53385_additional_data/table_04/used_atlases.csv]

name	url
talairach	http://www.talairach.org/talairach.nii
harvard_oxford	http://www.nitrc.org/frs/download.php/7700/HarvardOxford.tgz
destrieux	https://www.nitrc.org/frs/download.php/7739/destrieux2009.tgz
aal	http://www.gin.cnrs.fr/AAL-217
JHU-labels	https://fsl.fmrib.ox.ac.uk/fsl/fslwiki/Atlases#JHU-labels
Striatum-Structural	https://fsl.fmrib.ox.ac.uk/fsl/fslwiki/Atlases#Striatum-Structural
STN	https://fsl.fmrib.ox.ac.uk/fsl/fslwiki/Atlases#STN
Striatum-Connectivity-7sub	https://fsl.fmrib.ox.ac.uk/fsl/fslwiki/Atlases#Striatum-Connectivity-7sub
Juelich	https://fsl.fmrib.ox.ac.uk/fsl/fslwiki/Atlases#Juelich
MNI	https://fsl.fmrib.ox.ac.uk/fsl/fslwiki/Atlases#MNI
JHU-tracts	https://fsl.fmrib.ox.ac.uk/fsl/fslwiki/Atlases#JHU-tracts
Thalamus	https://fsl.fmrib.ox.ac.uk/fsl/fslwiki/Atlases#Thalamus
