# Supplementary material for: NeuroQuery, comprehensive meta-analysis of human brain mapping
Source: eLife. 2020 Mar 4;9:e53385. doi: 10.7554/eLife.53385 (PMC7164961; doi:10.7554/eLife.53385)
Supplement: Source data 1. [file elife-53385-data1.zip › neuroquery_elife_53385_additional_data/table_02/eval.csv]

pmid	neurosynth_false_positives	neurosynth_false_negatives	neuroquery_false_positives	neuroquery_false_negatives
11904454	0	9	0	19
12466452	117	51	117	0
12764063	55	0	0	0
12789013	71	2	0	0
12880911	2	0	0	0
14704214	0	6	0	0
15054060	0	2	0	0
15325385	0	0	11	0
15336514	0	2	0	0
15342430	3	2	0	0
15488401	4	22	0	0
15488911	14	0	0	0
15528081	3	3	0	0
15588605	0	0	0	4
15589103	0	4	0	0
15589105	1	15	0	0
15652310	0	7	0	0
15670692	2	11	15	11
15681032	0	3	0	0
15722208	0	1	0	0
15734345	10	0	0	0
15734360	0	5	0	0
15784419	0	40	0	32
15784428	1	12	0	0
15784433	2	0	0	10
15795138	0	1	0	0
15795139	0	0	0	1
15808988	0	2	0	0
15808990	0	1	0	0
15808991	0	22	0	0
15808994	36	36	0	0
15809000	40	1	0	0
15820711	4	0	0	0
15850721	2	0	0	0
15850722	122	0	0	0
15850735	0	0	0	1
15850740	0	35	0	0
15850746	0	10	0	30
15858815	3	11	0	0
15862201	62	4	0	0
