# Supplementary material for: NeuroQuery, comprehensive meta-analysis of human brain mapping
Source: eLife. 2020 Mar 4;9:e53385. doi: 10.7554/eLife.53385 (PMC7164961; doi:10.7554/eLife.53385)
Supplement: Source data 1. [file elife-53385-data1.zip › neuroquery_elife_53385_additional_data/table_02/README.txt]

Manual evaluation of NeuroSynth and NeuroQuery coordinate extraction on 40
studies for which they produced different results.

The pmids for all the studies for which NeuroSynth and NeuroQuery produce
different results are in mismatch_pmids.txt.
