# Supplementary material for: NeuroQuery, comprehensive meta-analysis of human brain mapping
Source: eLife. 2020 Mar 4;9:e53385. doi: 10.7554/eLife.53385 (PMC7164961; doi:10.7554/eLife.53385)
Supplement: Source data 1. [file elife-53385-data1.zip › neuroquery_elife_53385_additional_data/table_02/mismatch_pmids.txt]

11904454
12466452
12764063
12789013
12880911
14704214
15054060
15325385
15336514
15342430
15488401
15488911
15528081
15588605
15589103
15589105
15652310
15670692
15681032
15722208
15734345
15734360
15784419
15784428
15784433
15795138
15795139
15808988
15808990
15808991
15808994
15809000
15820711
15850721
15850722
15850735
15850740
15850746
15858815
15862201
15862214
15862228
15862229
15876491
15882649
15885517
15886023
15893574
15905031
15907297
15907300
15907305
15919215
15921936
15924867
15935261
15935263
15936179
15939409
15950492
15955475
15955493
15961052
15970381
15976020
15978846
15982787
15982902
15989934
15992522
15993856
15994098
16005247
16009569
16019232
16027008
16046064
16046149
16084069
16084839
16087353
16095920
16099178
16102540
16109493
16111898
16122944
16137894
16139806
16139812
16139817
16140345
16143498
16154456
16168473
16199012
16213043
16213162
16226896
16239068
16242351
16242924
16246595
16247013
16249098
16280140
16281285
16289998
16300965
16303318
16310346
16325382
16337110
16337706
16343769
16343948
16343950
16364549
16376861
16380271
16406257
16413049
16413797
16414281
16427033
16443376
16458860
16459107
16466679
16466933
16469419
16480749
16481375
16487729
16488157
16488159
16488627
16490365
16492400
16513147
16529951
16530428
16574082
16574168
16616048
16624578
16624581
16624583
16624584
16626975
16631384
16632333
16647086
16651007
16651009
16702002
16702192
16713306
16716388
16730460
16731517
16750396
16757183
16765998
16781167
16782207
16798015
16806838
16814986
16828063
16828565
16837057
16842976
16855090
16861005
16872841
16879842
16919479
16926102
16930636
16934234
16938439
16942757
16949303
16959412
16959868
16963517
16973382
16979268
16979350
16990015
16997428
17010394
17011212
17020747
17055297
17064939
17071109
17079679
17081771
17112745
17121746
17123479
17126368
17150375
17157035
17161627
17173876
17178235
17178412
17182225
17188464
17188900
17196834
17204295
17208459
17210136
17217932
17222539
17223579
17239618
17254803
17291784
17293127
17321151
17336344
17336346
17336947
17337340
17350054
17350862
17359923
17359942
17383616
17392464
17397882
17398080
17400195
17403529
17408973
17418591
17434455
17481919
17490893
17499158
17499166
17499169
17499175
17499456
17524667
17544015
17561416
17574869
17585888
17596409
17601709
17604649
17604879
17606317
17610824
17627851
17629502
17631280
17631361
17631871
17640530
17644001
17644071
17644222
17644414
17674356
17678634
17689571
17689985
17698371
17698372
17712786
17716696
17727825
17765211
17822681
17849020
17884585
17888411
17888687
17888688
17890109
17919932
17919936
17921456
17940037
17949689
17950623
17957704
17964741
17979124
17986612
17996813
17997331
18022652
18023824
18029199
18031826
18035557
18037455
18061152
18063349
18068955
18069004
18072271
18082427
18093736
18166203
18177676
18191587
18234477
18234684
18248739
18252743
18256251
18258337
18279947
18281304
18291678
18295984
18308586
18316207
18329671
18342424
18343163
18343462
18365029
18375148
18394660
18395472
18396063
18407300
18423780
18424181
18431500
18434200
18434201
18455372
18455373
18455837
18471869
18479670
18479943
18482851
18485420
18485743
18486490
18498743
18501639
18509462
18514546
18534868
18550387
18550763
18562102
18562616
18567624
18578596
18586335
18586370
18588987
18588989
18595740
18597797
18602483
18603414
18614290
18619985
18620789
18634890
18639469
18667293
18669589
18672231
18672352
18674589
18675362
18678764
18682729
18691632
18698363
18717711
18725239
18760263
18771737
18774224
18793731
18797499
18804514
18805460
18819107
18823229
18823230
18823239
18823721
18824236
18829095
18829134
18838100
18848896
18940230
18958161
18972392
18973818
18985100
18985116
18985135
19015083
19015096
19022856
19026710
19027079
19028382
19041331
19041332
19052212
19059350
19073624
19095230
19097861
19101025
19101126
19109459
19110062
19111291
19112507
19124032
19159691
19159693
19162200
19164537
19166946
19167506
19176280
19176830
19185468
19201515
19205678
19211872
19211888
19230621
19240137
19243925
19244454
19249748
19273839
19279244
19287044
19294641
19301991
19307050
19320550
19321789
19322649
19328235
19349245
19368816
19368905
19371787
19375510
19376241
19376244
19386635
19393745
19398013
19398537
19400672
19400679
19401185
19403218
19423079
19426817
19427522
19427842
19428038
19428413
19428532
19435709
19439183
19442752
19445606
19450695
19457385
19457388
19462002
19464376
19465137
19467359
19478033
19478034
19481611
19494158
19501658
19505438
19505583
19507155
19523766
19523932
19524048
19524092
19530215
19535615
19540214
19540861
19545612
19546156
19553466
19554558
19559802
19569073
19577651
19584921
19586700
19587274
19591947
19596123
19618210
19619566
19620621
19631753
19632211
19632335
19632341
19641018
19642886
19648173
19651151
19665877
19679191
19682867
19686782
19702469
19703570
19709652
19717138
19720385
19732835
19733188
19733670
19733672
19765600
19770045
19770056
19777578
19778619
19778958
19780040
19781755
19796692
19803693
19804836
19811772
19833143
19833484
19837173
19837174
19837177
19846255
19850134
19852951
19854028
19874897
19878726
19879281
19880216
19889714
19896540
19896958
19906516
19909818
19913101
19913627
19914778
19915091
19925175
19931402
19932154
19932754
19940176
19940177
19948156
19948227
19963356
19969091
20004252
20004364
20005043
20005295
20006720
20008455
20022675
20025853
20025979
20034578
20034582
20034615
20034998
20035830
20035884
20056159
20060961
20063304
20079444
20079855
20080395
20096792
20097295
20100898
20116437
20122966
20123026
20123028
20123114
20132831
20138739
20146616
20147535
20147540
20150343
20153142
20153764
20154013
20156571
20156841
20157009
20162595
20169080
20184959
20194514
20203139
20203214
20207691
20227857
20236763
20298791
20298792
20304477
20346979
20347878
20347995
20347996
20350176
20350181
20350182
20357127
20363337
20375250
20394829
20398769
20398773
20403339
20413149
20420925
20420931
20421978
20433856
20436911
20444445
20451625
20452437
20463204
20471751
20472072
20472279
20493954
20510255
20510369
20510372
20520767
20520836
20525743
20532166
20533562
20534851
20547169
20567521
20570684
20573339
20600189
20600962
20600966
20600979
20600987
20600990
20600998
20603217
20609569
20614202
20619317
20619347
20620213
20621656
20621984
20624599
20634975
20643213
20655320
20655580
20657777
20659432
20663646
20673802
20691792
20723605
20727411
20727651
20728548
20728549
20728552
20739053
20797391
20805236
20807576
20811624
20816974
20817487
20823085
20850714
20854914
20858544
20861391
20869452
20877644
20886034
20888110
20933020
20933530
20943261
20943902
20949093
20949134
20953235
20955801
20955802
20955803
20962245
20965635
20980597
21051084
21073958
21075229
21081170
21084453
21084608
21084610
21088708
21094258
21094525
21109009
21111828
21111833
21111834
21112404
21122818
21123574
21130172
21130789
21144497
21144498
21147234
21147235
21156210
21159952
21163276
21167644
21168512
21172322
21172444
21182968
21183458
21192959
21195191
21195392
21206528
21206532
21215442
21220170
21229617
21232578
21232614
21237182
21243486
21255663
21256228
21257158
21262244
21267080
21272595
21272655
21272861
21281723
21286223
21292243
21296864
21300162
21305668
21310593
21315749
21316475
21334351
21334443
21347270
21349336
21364916
21373203
21376542
21389303
21391252
21396456
21406238
21412409
21420421
21421060
21421732
21439268
21440072
21441989
21441992
21451019
21452938
21452939
21463696
21471359
21492880
21492980
21496490
21496789
21500317
21504992
21513918
21515385
21515903
21531077
21549721
21554967
21554968
21568639
21572088
21593327
21596771
21601833
21616156
21620979
21641022
21653723
21664277
21679770
21680848
21687636
21687724
21689767
21690259
21705195
21715623
21722888
21723396
21726650
21736454
21741301
21741486
21757013
21763432
21767899
21768385
21771663
21778039
21782157
21782395
21784106
21784971
21795627
21803063
21803339
21807101
21811450
21820518
21827859
21840405
21840409
21840627
21843538
21843646
21867758
21872853
21878364
21880911
21880922
21888980
21888982
21889196
21889520
21889594
21890111
21893095
21896334
21896496
21906686
21907293
21907809
21911384
21930160
21935391
21937029
21943555
21945808
21949675
21953980
21954000
21957241
21958514
21958650
21959173
21961040
21971308
21972426
21976411
21976418
21978845
21982931
21983057
21983182
22000080
22001264
22006990
22032942
22032944
22036801
22037687
22039428
22044532
22055016
22066003
22066586
22079658
22079921
22087089
22088776
22100770
22102362
22110619
22110623
22119651
22125521
22130092
22131970
22137677
22146750
22146752
22146753
22154332
22154509
22159107
22159123
22172578
22178297
22196742
22197696
22198968
22198970
22200490
22203319
22207247
22209236
22210355
22216234
22227457
22235035
22238671
22242146
22245354
22245647
22266262
22266924
22275166
22285718
22305991
22305992
22306803
22319604
22326984
22330313
22330606
22345370
22345383
22348093
22360642
22361169
22371086
22375111
22398396
22398976
22403155
22405732
22406500
22414594
22414937
22422432
22425598
22429073
22432026
22433287
22442088
22444277
22445785
22446489
22446490
22451481
22460723
22464726
22465841
22465842
22475505
22479551
22480693
22483742
22483790
22484520
22496570
22503778
22504779
22510433
22521476
22521479
22535907
22539841
22541167
22542844
22560503
22561022
22563478
22564480
22564481
22569101
22569186
22569542
22571931
22573677
22574121
22574269
22575420
22579866
22580204
22580382
22584223
22584225
22610513
22622435
22623677
22634219
22652306
22659393
22659444
22659476
22669035
22681696
22682901
22682904
22693339
22695256
22699044
22711287
22711879
22719723
22723775
22724025
22732492
22732556
22737112
22743194
22745498
22745503
22748614
22750118
22759337
22759909
22768287
22770543
22771856
22783172
22787055
22796987
22798339
22798396
22813951
22815880
22876229
22877840
22889940
22892310
22902992
22910447
22912611
22912754
22914649
22916152
22952631
22956667
22956668
22960116
22960258
22975194
22984460
22985900
22992491
22995779
23000552
23000783
23006804
23022093
23023154
23026757
23029097
23029329
23034517
23041527
23042731
23046903
23056309
23056337
23060772
23062585
23063843
23066732
23069809
23070748
23077048
23079490
23085111
23092213
23102512
23103517
23108274
23123633
23123681
23136406
23137808
23140909
23142069
23142070
23142279
23145068
23146249
23149023
23158761
23158778
23160811
23160817
23162440
23163412
23164370
23166657
23170237
23174403
23175818
23185305
23185425
23190328
23201633
23209583
23209599
23209643
23217577
23219044
23219927
23223206
23226488
23231884
23238964
23241648
23242198
23246777
23246859
23249348
23251704
23262175
23267322
23269472
23270676
23287311
23287569
23290498
23291725
23293594
23294137
23297206
23298748
23300575
23300958
23313581
23313779
23314939
23319043
23321153
23322403
23322890
23326484
23333668
23335893
23342130
23342148
23349665
23349792
23352851
23357079
23372547
23384193
23386740
23400116
23404748
23409009
23415909
23415949
23416253
23435209
23435212
23435213
23437097
23448870
23452665
23453977
23454569
23454619
23474076
23482245
23482621
23485849
23499719
23501047
23505435
23522878
23523270
23523811
23523812
23530923
23536060
23544046
23547242
23547245
23555827
23558094
23563850
23565090
23576970
23578759
23580061
23588185
23591073
23596188
23616547
23620600
23620601
23620758
23630478
23640112
23644912
23650536
23653602
23660436
23664683
23674498
23675408
23684864
23684978
23690923
23693160
23696798
23704980
23717467
23726994
23728081
23746613
23747456
23761748
23765157
23769719
23769917
23772205
23775490
23777758
23778236
23784074
23791837
23792281
23792983
23792984
23799005
23800705
23800791
23810119
23818974
23825407
23825408
23835204
23840392
23840533
23847500
23851324
23867921
23868733
23868896
23872155
23884955
23887811
23887812
23888133
23890839
23892109
23899724
23904335
23906663
23908622
23916537
23918095
23934417
23939020
23946385
23948645
23949893
23951069
23958585
23962957
23964193
23966903
23968735
23968842
23974949
23975275
23977239
23978392
23983029
23984945
23994316
23994454
24005298
24006403
24012546
24015241
24019938
24023609
24027512
24029699
24035535
24036962
24040207
24051015
24055555
24058456
24058706
24062656
24068551
24069223
24078020
24086758
24090797
24093010
24098280
24098513
24106464
24139048
24144246
24155706
24165833
24167481
24167610
24188808
24205088
24224053
24231038
24236043
24236212
24246489
24259585
24266008
24283491
24287441
24291502
24298242
24315838
24316200
24319418
24321271
24321558
24324420
24324588
24324753
24326095
24340037
24345172
24349161
24365484
24366656
24373804
24376401
24381811
24384151
24392274
24392900
24399954
24404185
24405185
24416003
24416008
24416347
24434194
24440530
24454765
24454951
24465794
24466026
24473101
24475078
24475211
24486613
24493836
24493837
24493844
24493847
24508158
24534162
24534814
24561187
24581734
24583185
24605095
24607883
24614074
24615858
24616684
24623776
24632823
24656767
24662579
24667491
24669790
24673881
24682187
24683509
24692215
24695086
24705397
24718311
24727703
24741043
24743423
24760013
24760033
24768574
24769166
24770712
24778608
24789353
24796219
24796655
24814646
24815949
24819196
24824880
24825503
24825504
24828639
24830839
24834038
24834043
24841995
24904374
24910070
24911376
24917803
24926232
24936406
24936412
24937544
24944869
24944870
24947462
24962992
24968124
24969474
24979343
24993186
25003207
25017050
25035299
25044024
25046361
25056573
25062837
25067816
25071508
25080191
25084224
25086203
25087482
25100982
25101864
25118701
25121595
25133927
25142207
25146374
25148704
25156160
25161896
25184294
25187327
25191255
25192631
25193949
25206327
25218099
25218238
25218661
25218951
25222292
25223905
25232302
25237810
25241083
25241084
25241085
25249408
25257972
25264230
25271440
25271846
25272033
25277841
25278862
25281280
25282602
25284272
25287513
25312829
25313659
25315789
25319706
25355487
25361755
25365800
25369523
25370452
25372882
25379418
25379455
25379713
25389396
25396740
25406367
25426057
25431556
25438046
25444600
25445782
25445783
25446453
25453561
25458858
25461267
25462694
25463462
25463618
25463816
25467302
25468173
25476566
25479021
25490131
25497222
25497398
25497693
25498951
25513974
25514517
25525808
25527113
25532132
25539045
25541190
25552570
25552571
25555505
25555525
25560665
25565939
25568119
25575449
25592998
25610768
25610794
25610797
25613438
25614233
25615578
25619850
25623499
25632119
25632133
25638295
25642386
25644657
25645511
25653609
25665967
25671563
25679386
25695644
25701795
25721787
25724321
25725377
25725510
25731997
25740507
25745394
25747601
25749359
25754503
25768010
25776210
25785844
25789862
25795339
25797832
25811453
25813780
25816069
25819306
25820129
25826338
25827506
25832770
25842372
25844326
25859661
25868676
25871627
25882754
25890642
25907759
25911584
25935068
25946334
25950427
25956141
25969399
25970444
25973923
25974269
25976924
25978933
25988227
25988228
25988835
25989317
25995457
25995480
25998957
26008885
26017384
26019123
26026707
26029629
26032579
26039634
26042728
26048620
26049149
26052943
26054874
26057359
26074796
26093237
26093288
26095530
26102501
26106542
26106551
26108101
26123297
26123375
26123376
26129732
26154563
26160287
26178653
26184459
26186232
26189075
26190403
26190404
26197267
26204262
26207985
26208746
26213217
26213335
26215473
26218424
26226086
26244276
26244278
26248537
26254542
26257053
26270820
26275382
26279209
26288146
26291168
26299706
26300757
26301900
26302673
26302674
26303580
26304153
26311607
26331684
26333130
26335996
26348560
26351854
26359113
26363344
26375210
26409018
26419390
26419391
26427643
26427645
26435254
26445698
26459074
26459989
26474740
26475784
26476705
26483645
26483652
26484047
26484830
26497266
26506229
26522424
26526072
26528169
26541580
26589334
26596520
26608247
26641854
26664785
26673945
26675290
26690806
26727304
26746624
26772629
26777274
26778996
26779002
26793434
26796715
26796716
26799679
26803059
26806289
26820995
26834606
26834609
26834613
26862477
26879624
26892859
26892860
26901052
26901644
26903827
26904405
26909331
26930173
26935551
26944859
26945973
26958462
26972531
26974435
26975554
26995674
27000301
27000303
27000310
27001827
27010196
27010386
27014040
27015710
27018483
27020136
27020139
27042977
27046111
27047364
27083305
27085504
27091676
27092068
27101735
27103136
27114056
27114901
27130563
27134038
27138206
27157883
27172859
27175777
27181762
27199694
27242409
27263508
27284693
27313520
27313526
27338514
27378884
27393421
27419380
27428267
27431759
27445733
27445769
27448530
27458357
27471455
27477629
27479051
27499736
27501391
27512990
27514293
27520472
27530550
27531974
27542724
27592810
27601973
27623361
27649971
27650816
27662482
27672557
27720949
27745847
27746727
27747152
27757079
27780529
27789333
27803656
27845228
27847305
27864082
27880789
27887721
27907134
27913157
27923474
27932963
27940151
27969061
27984788
27992505
27995061
28017196
28031150
28046076
28066206
28077311
28081175
28093278
28105009
28122025
28125578
28129057
28138426
28160686
28160740
28189743
28207751
28208068
28213114
28219776
28229041
28242496
28254454
28254457
28254509
28259773
28263829
28267576
28284798
28293185
28321186
28323166
28326025
28331800
28363837
28371655
28376413
28392763
28400328
28413776
28422990
28424597
28463704
28496404
28527791
28529472
28542396
28549650
28559190
28567009
28567010
28573311
28582399
28599147
28611613
28629645
28633886
28634448
28648285
28648917
28652967
28667891
28697998
28704424
28715717
28733247
28743459
28746902
28750832
28753471
28759619
28767657
28769743
28780430
28782584
28802184
28823750
28848407
28850882
28855865
28870852
28889002
28893588
