# Supplementary material for: NeuroQuery, comprehensive meta-analysis of human brain mapping
Source: eLife. 2020 Mar 4;9:e53385. doi: 10.7554/eLife.53385 (PMC7164961; doi:10.7554/eLife.53385)
Supplement: Source data 1. [file elife-53385-data1.zip › neuroquery_elife_53385_additional_data/table_01/README.txt]

Data for Table 1.

For all terms collected from curated vocabularies, vocabulary_sources.csv
contains the term and its source. (many terms appear several times as they are
found in several source vocabularies).

neuroquery_vocabulary.txt contains the terms used by NeuroQuery.
neurosynth_website_vocabulary.txt contains the terms used by the NeuroSynth website.
