# Supplementary material for: NeuroQuery, comprehensive meta-analysis of human brain mapping
Source: eLife. 2020 Mar 4;9:e53385. doi: 10.7554/eLife.53385 (PMC7164961; doi:10.7554/eLife.53385)
Supplement: Source data 1. [file elife-53385-data1.zip › neuroquery_elife_53385_additional_data/table_01/neurosynth_website_vocabulary.txt]

correct
actions
errors
lateral frontal
arm
behaviors
interactions
cerebral
everyday life
cortex superior
control processes
placebo controlled
globus
calculation
cues
distractor
object
somatosensory cortices
fronto temporal
striatal
pre sma
retrieved
loop
pain
planum temporale
speech perception
symptoms
temporoparietal junction
temporal pole
concurrent
performance task
response inhibition
solving
superior
parietal lobe
asymmetry
cortex medial
learn
disorders
anterior cingulate
abuse
bipolar
frontal gyri
interference
expressions
articulatory
rest
spatial information
ventrolateral
reversal
cognitive task
organization
conflict
gyrus anterior
explicit
word recognition
detect
medial
cerebellar
default network
integrating
medial frontal
subtraction
values
readers
temporo parietal
amygdala
visual cortex
premotor cortex
predictions
emotion regulation
fusiform gyri
depressive disorder
language
impulsivity
experiences
perceiving
ratings
remember
sentence
temporoparietal
cognitive impairment
cognitive tasks
affect
shifts
gain
mfg
thalamic
compensation
navigation
reinforcement learning
retrosplenial
inference
adhd
negative feedback
switching
instructions
paired
reho
touch
aphasia
fronto striatal
lexical
limb
ambiguous
sham
visual information
dorsomedial
attention task
features
read
anxiety disorders
spatiotemporal
working memory
cortex dacc
parahippocampal
task demands
matching task
cortex middle
encoding retrieval
streams
dimensional
salience
sequence
verb
facial expression
reasoning
agent
fronto
gyrus ifg
preferences
frequency
negative neutral
rule
aging
middle inferior
bipolar disorder
encoding
long term
foot
place
superior middle
english
psts
motor
chronic
match
female
insula
cuneus
multiple sclerosis
compulsive
pallidus
heart rate
complex
middle cingulate
instruction
opercular
visually
caudate nucleus
concurrently
limbic
morphological
action observation
response selection
angry
priming
suppressed
storage
prospective
food
prefrontal parietal
sizes
dmn
stop
caudal
monetary
frontal operculum
interhemispheric
pharmacological
consciousness
sclerosis
major depression
occipito
fiber
languages
fearful faces
inhibitory control
cortex acc
hippocampus
detected
integrity
childhood
saccade
selection
sii
lateralized
angular gyrus
loss
sighted
connectivity
controls
diseases
face recognition
incentive delay
consistency
learned
negativity
animal
experiencing
posterior temporal
postcentral
suppression
functional connectivity
amygdala responses
basal ganglia
drug
frontal temporal
opercularis
events
frontoparietal
word
dlpfc
recognition
motor premotor
language comprehension
extrastriate
parietal lobule
pars
prime
expression
cortex bilaterally
emotions
context
cingulate cortices
illness
conditioned
strategy
competing
ventral tegmental
discriminated
reactions
predictive
familiarity
hyperactivity
response time
baseline
deficit hyperactivity
flexibility
comprehension
progressive
game
accurate
episodic memory
postcentral gyrus
information
similarity
everyday
spoken
sensorimotor network
video
cingulate cortex
parkinson disease
posterior middle
items
track
mild cognitive
light
cognitive processes
disorder
reactivity
supramarginal
psychotic
ventrolateral prefrontal
disorder mdd
interoceptive
social interactions
inferior frontal
timing
posterior
insular cortex
musicians
adolescent
intense
recognition task
social cognition
words
error
spectrum
communication
recognizing
ventral anterior
auditory visual
face
ventral striatum
supplementary
distraction
cognitively
motor control
anterior medial
bilaterally
cued
preference
decisions
anterior hippocampus
hyperactivity disorder
epilepsy
temporal occipital
supplementary motor
sustained attention
emotional stimuli
happy faces
lexical decision
matching
oddball
category
gyrus cerebellum
health
losses
parietal occipital
ability
females
estimation
lobule ipl
motor pre
prefrontal
subcortical structures
rewards
object recognition
memories
approach
beliefs
cross modal
dimensions
sad
attention network
superior inferior
temporal cortex
remembering
craving
inferior occipital
cortex mpfc
spatial
modality
memory task
categorical
linguistic
strategies
heschl gyrus
photographs
memory load
consolidation
middle superior
cortex cerebellum
cortex lateral
cingulate gyrus
smokers
anterior posterior
behavior
hand
resting
rsfc
disability
intentions
mdd
vocal
neutral pictures
memory encoding
depressive
executive functions
eye fields
rehearsal
likelihood
contextual
early visual
remembered
social interaction
sentences
stress disorder
lateral occipital
exploration
parietal lobules
negative
interactive
parietal
stream
forms
stop signal
thoughts
lingual gyrus
grasping
german
image
inhibitory
network dmn
tom
viewing
cortex anterior
mind
parahippocampal gyrus
amygdala hippocampus
magnitude
subsequent
midbrain
metabolism
separation
balance
cortex parietal
controlled
dopamine
motor cortex
visual stimuli
inhibit
sensory
stroke
theory mind
cortex amygdala
inferior temporal
sts
persons
oscillations
value
control network
imagery
maintenance
efficiency
accurately
adolescence
modalities
cortex ofc
dorsal attention
salience network
endogenous
regulation
effort
posttraumatic
conflicting
declines
parkinson
pictures
visuo spatial
planum
taste
medial lateral
congruency
facial expressions
parietal lobes
congruent
subgenual
addiction
attend
perceptual
ventral visual
tapping
handed
word pairs
dorsal
target detection
conditioning
eyes
cognitive functions
hemispheric
individual variability
primary auditory
primary sensorimotor
sensorimotor
pair
visuospatial
chinese
delay
intention
anterior intraparietal
interval
cortices
preparation
gyrus posterior
listening
personal
sounds
awareness
intervals
orbital
parietal temporal
angular
percept
body
social
familiar
complexity
demand
speech
frontal eye
updating
primary
sensations
inferior middle
discriminate
executive
precuneus posterior
rewarding
humans
integration
gyrus stg
target
anterior superior
interpersonal
add
visual stimulus
acts
source
ventral medial
consecutive
empathy
phonological
facial
coordination
detection task
nogo
deficient
family
concepts
implicit
sulcus ips
caudate
eye
retention
color
mapping
visual motion
eye field
auditory cortex
middle temporal
decoding
decline
inferences
recognition memory
expectancy
parieto occipital
manipulation
high risk
sleep
behavioral responses
frontopolar
stroop task
major depressive
orienting
confidence
covert
anterior prefrontal
associative
retrieval
core
thought
incorrect
lateral temporal
accumbens
cingulate
naming
belief
parietal junction
pressure
beta
cognitive performance
faces
rating
brainstem
anticipation
deficit
cortex precuneus
fusiform
repetition
biomarker
choices
amygdala insula
arithmetic
insula inferior
education
pointing
inferior parietal
stimulation tms
dyslexia
rules
conceptual
characters
executed
adults
risk taking
pole
sensation
contexts
dorsal premotor
nature
tone
economic
rehabilitation
emotional
inferior superior
hub
association
prefrontal cortex
nucleus
amnestic
serotonin
atrophy
symptom severity
externally
low level
gyri
memory wm
outcomes
symbolic
time task
sequential
uncertain
auditory
cerebral cortex
motivation
pre supplementary
temporal gyrus
cortex supplementary
vision
eating
accuracy
short term
syntactic
conductance
cognitive function
occipital gyrus
monetary reward
prefrontal cortical
cortex dorsolateral
primary motor
conscious
psychosis
biomarkers
depression
face ffa
congruent incongruent
gamma
self reported
signal task
amygdala response
confounding
head
superior temporal
adolescents
deficits
cognitive emotional
compensate
acc
recognized
alzheimer
imagine
thinking
aversive
lateralization
damage
invasive
hands
tpj
eye movements
demands
fluency
motor sma
orbitofrontal
delayed
finger
spatial temporal
symptom
imagined
visuo
appraisal
parietal cortices
temporal lobe
corpus callosum
emotion
consumption
lobe
temporal cortices
visual field
identification
cortex pfc
contralateral
character
chosen
erp
striatum
gyrus
violations
competition
concrete
frontal gyrus
letters
operculum
negative emotional
frontal lobes
interaction
judgments
painful
anterior insular
monetary incentive
schizophrenia
task positive
choose
inconsistent
hypothalamus
temporal sulcus
pitch
word form
choice
cognition
tools
preparatory
induction
load
neocortical
temporal parietal
dorsal medial
retrosplenial cortex
occipital lobe
pairs
action
temporal inferior
lateral
attenuation
attention
cortex suggest
alcohol
frontal
music
occipitotemporal cortex
compulsive disorder
cortex thalamus
intensity
musical
auditory stimuli
outcome
memory test
performance
visual perception
elderly
unilateral
motor responses
videos
gestures
cortex ppc
act
unimodal
visual attention
audiovisual
encoded
controlling
development
ventral premotor
dorsolateral
primary somatosensory
reaching
form
novel
older adults
hypoactivation
expectations
semantics
ventral
ffa
precuneus
subsequent memory
inferior prefrontal
sensorimotor cortex
self referential
sentence comprehension
cortex m1
motivational
divided
gyrus middle
ofc
uncertainty
avoid
rotation
nucleus accumbens
mental imagery
associations
bias
autism spectrum
episodic
premotor
skin
ifg
disorder ocd
cognitive deficits
goals
referred
basal
fearful
medial orbitofrontal
autism
insular
feelings
memory retrieval
placebo
emotional valence
salient
default mode
prediction error
force
gyrus superior
noise
episodes
noxious
real world
suffering
repetition suppression
ocd
cortex hippocampus
episode
globus pallidus
daily life
gaze
personality
age
gambling
task relevant
hoc
effortful
heard
construction
images
traits
production
medial pfc
negative positive
size
frontotemporal
lateral orbitofrontal
occipital parietal
default
decision task
cortex ba
mental state
passive viewing
pseudowords
frontal lobe
anger
recall
voice
cortico
developmental
midline
dysregulation
nuclei
listened
modulatory
anterior insula
attentional control
sensory motor
cerebellum
difficult
cortical
ba 44
dmpfc
inferior
eye movement
human
insula anterior
personality traits
somatosensory
verbal working
sensory information
motor response
ventral dorsal
unfamiliar
brodmann
questionnaire
correction
cortex inferior
feeling
people
acoustic
depressed
rostral anterior
supramarginal gyrus
tactile
semantic
dacc
social cognitive
intraparietal
integrative
mtg
dopaminergic
evaluation
nociceptive
reaction times
reward anticipation
disease pd
posterior inferior
risky
autonomic
cortex pcc
emotional information
feature
gyrus medial
blind
knowledge
encode
magnetoencephalography
animals
pfc
imitation
abstract
gyrus precuneus
attention deficit
stress
electrical
lateral medial
mtl
perception
cortex involved
fasciculus
hemispheres
lateral parietal
attending
integrate
incentive
naturalistic
morphology
referential
alzheimer disease
fixation
posterior parietal
letter
mpfc
objects
handedness
arousal
memory tasks
dorsolateral pfc
discrimination task
motor function
occipital
visual
incongruent
finger movements
theory
reinforcement
cortex posterior
unexpected
visual auditory
discriminative
movement
space
index finger
muscle
parahippocampus
reaction
chronic pain
constraints
dorsolateral prefrontal
diagnosis
emotional faces
maps
novelty
parietal cortex
dorsal anterior
temporal gyri
capture
conjunction
injury
signaling
behavioral performance
cortex frontal
tegmental
attentional
anterior temporal
executive control
addition
expectation
risk
response times
bilinguals
orthographic
detecting
generation
anxiety
memory performance
motor network
reappraisal
depth
shifting
video clips
success
stroop
relational
arterial spin
neutral stimuli
regulatory
saccades
posterior insula
obsessive compulsive
schizophrenic
fear
fusiform gyrus
lobules
lesion
speakers
vlpfc
occipito temporal
avoidance
spatially
switch
occipital temporal
relevance
motor performance
vulnerability
motor task
ganglia
intraparietal sulcus
monitoring
gyrus mfg
mnemonic
anterior
lobes
extinction
semantically
therapy
pcc
reading
passively
visual stream
regulating
selective
adulthood
disorder adhd
arterial
gyrus ba
inhibition
parieto
genes
gyrus insula
alff
orientation
periaqueductal
poor
spl
substance
sulcus sts
ipl
written
ipsilateral
emotionally
posterior cingulate
disease ad
sulcus
moral
control task
exploratory
frontal cortices
capacity
distractors
cortex dmpfc
gm volume
lesions
digit
cortex vlpfc
task difficulty
memory processes
amygdala anterior
deprivation
visual cortices
categories
alpha
coherence
expertise
cortex ventral
broca
vmpfc
speech production
met
heart
recognize
virtual
autobiographical memory
goal directed
occipitotemporal
frontal cortex
person
motor imagery
substantia
metabolic
intentional
disorder ptsd
hubs
reference
dimension
attended
temporal frontal
targets
regulate
spectrum disorder
behavioral measures
reorganization
stimulation
focus
callosum
sequences
socially
middle frontal
task
tasks
hemisphere
working
dorsal striatum
strategic
button
passive
valence
medial prefrontal
language network
concentration
cortex dlpfc
discrimination
hippocampal
primary visual
secondary somatosensory
vermis
finger tapping
subcortical
lobule
subjective
disease
ppc
ptsd
selective attention
locus
paralimbic
semantic memory
temporal
sexual
shapes
negative affect
frontal parietal
parietal network
prediction
lingual
executive function
reward
negative emotions
item
frontoparietal network
positive negative
affective
cortex vmpfc
location
trait
manual
movements
names
planning
brains
difficulty
cue
learning
pleasant
sex
sensitivity
spectrum disorders
unpleasant
judgment
temporo
decision making
compensatory
empathic
locations
orbitofrontal cortex
parahippocampal cortex
simulation
dorsal ventral
engagement
lateral prefrontal
hearing
memory
visual word
medial superior
temporal lobes
fronto parietal
manipulations
parietal frontal
tracking
goal
adaptation
categorization
judgment task
heschl
detection
visuomotor
rostral
sulci
children
abilities
happy
impulsive
decision
mesolimbic
motion
neutral
picture
posterior superior
mesial
gender
spontaneous
control
ventromedial
neutral faces
cortex dorsal
anticipatory
behavioral
fusiform face
intelligence
superior parietal
emotional responses
disgust
ips
resting state
temporale
obsessive
smoking
asd
correctly
concept
demanding
silent
integrated
domain general
expressed
precentral gyrus
corpus
occipital cortex
cortex insula
dependence
olfactory
oral
putamen
classical
threatening
verbal
ventromedial prefrontal
dementia
binding
oriented
dominance
reaction time
serial
execution
probability
money
nouns
gains
speaker
plasticity
speaking
verbal fluency
sustained
hyperactivation
visually presented
evaluations
cognitive control
wm task
gyrus inferior
somatosensory cortex
natural
sources
mentalizing
bodily
dominant
lobe mtl
mci
mirror
sound
spatial attention
self report
computation
magnetic stimulation
middle occipital
junction tpj
multisensory
prefrontal cortices
probabilistic
adult
illusion
autobiographical
mind tom
drugs
medial temporal
mental states
experience
rhythm
mood
thalamus
dorsomedial prefrontal
hand movements
watching
skin conductance
learning task
verbs
punishment
recollection
cognitive
life
posterior anterior
primary secondary
junction
