# Supplementary material for: NeuroQuery, comprehensive meta-analysis of human brain mapping
Source: eLife. 2020 Mar 4;9:e53385. doi: 10.7554/eLife.53385 (PMC7164961; doi:10.7554/eLife.53385)
Supplement: Source data 1. [file elife-53385-data1.zip › neuroquery_elife_53385_additional_data/table_01/neuroquery_vocabulary.txt]

a1
a10
a11
a12
a15
a2
a3
a4
a5
a6
a7
a8
a9
ab
abdominal
abducens
aberrant
abilities
abilities social
ability
ability social
ability spatial
abnormal
abnormalities
abnormality
abscess
abscesses
absence
absence epilepsy
absence seizure
absence seizures
absences
absent
abstinence
abstinence alcohol
abstract
abstract knowledge
abuse
abuse alcohol
abuse cocaine
ac
ac pc line
academic
acalculia
acc
acceptability
acceptance
acceptor
acceptors
access
accessory
accessory olfactory bulb
accident
accountability
accumbens
accumulation
accuracy
accurate
accurately
acg
ache
aches
achievement
achievements
acid
acidosis
acoustic
acoustic processing
acoustic startle reflex
acoustic trauma
acquired
acquired prosopagnosia
acquisition
act
acth
acting
action
action execution
action initiation
action observation
action perception
actions
activating
activation
activation level
activation patient
active
active learning
active maintenance
active retrieval
activities
activities motor
activity
activity motor
acts
acuities
acuity
acupuncture
acute
acute brain injury
acute disseminated encephalomyelitis
acute stroke
ad
adams
adaptation
adaptations
adaptive
adaptive behavior
adaptive behaviors
adaptive control
add
addiction
addictions
addictive
addictive behavior
addictive behaviors
addition
adenoma
adenomas
adhd
adherence
adherence medication
adherence treatment
adhesion
adjustment
adjustment disorder
adjustments
adolescence
adolescent
adolescent behavior
adolescent development
adolescents
adrenal
adrenaline
adrenergic
adrenocorticotropic
adrenocorticotropin
adult
adult children
adult offspring
adulthood
adults
advanced
adverse
adverse childhood experiences
aesthetics
affect
affect perception
affect recognition
affective
affective disorder
affective disorders
affective psychoses
affective symptoms
affects
afferent
afferents
aftereffect
aftereffects
afterimages
age
age parental
age related macular degeneration
ageing
agency
agenesis
agenesis corpus callosum
agent
ages
aggregate
aggression
aggressive
aging
aging well
agitated
agitation
agnosia
agonistic
agoraphobia
agranular
agranular cortex
agranular insular cortex
agraphia
agreeableness
aids
airway
akathisia
akinetic
al
ala
alba
album
alcohol
alcohol abstinence
alcohol abuse
alcohol addiction
alcohol consumption
alcohol dependence
alcohol drinking
alcohol use disorder
alcohol use disorders
alcoholic
alcoholism
ald
alert
alexander
alexia
alexithymia
alff
alice
alien
allergic
allocortex
allodynia
alone
alpha
als
alteration
alterations
altered
alternating
altitudinal
altruism
altruistic
alveolar
alveus
alzheimer
alzheimer dementia
alzheimer disease
alzheimers
alzheimers disease
amaral
amaurosis
ambient
ambiguity
ambiguous
ambiguus
amblyopia
ammon
ammon horn
ammonis
amnesia
amnestic
amodal
amphetamine
amygdala
amygdala anterior
amygdala basolateral
amygdala central
amygdala cortical
amygdala hippocampus
amygdala insula
amygdala response
amygdala responses
amygdalae
amygdalar
amygdalo
amygdaloid
amygdaloid complex
amyloid
amyloidosis
amyotrophic
amyotrophic lateral sclerosis
anal
analgesia
analgesic
analog
analogical
analogical reasoning
analogy
analyses
analysis
anatomic
anatomical
anchoring
andrade
andreas
anesthesia
aneurysm
aneurysmal
aneurysms
angel
anger
angioma
angiopathy
angle
angles
angry
angular
angular gyrus
anhedonia
animacy
animal
animal behavior
animal behaviors
animal vocalizations
animals
ankle
anlage
anniversary
annular
anomalies
anomalous
anomaly
anomia
anorexia
anorexia nervosa
anosmia
anosognosia
anoxia
anoxic
ans
antenatal
anterior
anterior cingulate
anterior cingulate area
anterior cingulate cortex
anterior cingulate cortices
anterior cingulate gyrus
anterior commissure
anterior corona radiata
anterior frontal cortex
anterior hippocampus
anterior horn
anterior hypothalamus
anterior insula
anterior insular
anterior intraparietal
anterior limb internal capsule
anterior lobe cerebellum
anterior medial
anterior midbody
anterior midcingulate cortex
anterior olfactory nucleus
anterior parahippocampal gyrus
anterior parietal cortex
anterior pituitary gland
anterior posterior
anterior prefrontal
anterior superior
anterior superior temporal sulcus
anterior temporal
anterior thalamic nuclei
anterior thalamic nucleus
anterior thalamic radiation
anterior thalamic radiations
anterior thalamus
anterodorsal
anterograde
anterograde amnesia
anterolateral
anteromedial
anteroventral
anti
antibody
anticipation
anticipatory
antisocial
antisocial personality
antisocial personality disorder
anton
anus
anxieties
anxiety
anxiety disorder
anxiety disorder social
anxiety disorders
anxiety social
aob
aon
aortic
apathy
aperture
apex
aphasia
aphasias
apical
apnea
apneas
apoptosis
apparent
apparent motion
appendicular
appetite
appetitive
appetitive behavior
appetitive behaviors
appetitive motivation
appraisal
appraisals
approach
approach behavior
approach behaviors
apraxia
aqueduct
aqueductal
arachnoid
arbitration
arbor
arch
archaic
architecture
arcuate
arcuate fasciculus
arcuate nucleus
arcuate nucleus hypothalamus
arcuate sulcus
area
area 1
area 10
area 11
area 12
area 13
area 14
area 19
area 2
area 24
area 25
area 3
area 30
area 32
area 44
area 45
area 46
area 5
area 7
area 8
area 9
area auditory
area f5
area motor
area postrema
area primary motor
area si
area x
areal
areas
areas auditory
areas brodmann
areas cingulate
areas motor
areas premotor
areas primary motor
areas sensorimotor
areas supplementary motor
areflexia
arithmetic
arithmetic processing
arm
arnold
arousal
arousals
arranged
arrest
arsenic
arterial
arterial spin
arteriopathy
arteriosclerosis
arteriosclerotic
arteriovenous
arteritis
artery
arthralgia
articular
articulation
articulations
articulatory
articulatory planning
articulatory rehearsal
artistic
ascending
ascending fibers
ascending reticular activating system
asd
asian
asp
aspartate
asperger
asperger disorder
asperger syndrome
aspergillosis
aspiration
aspirations
assembly
assertiveness
assessment
assessment self
assessments
assimilation
assisted
associate
associated
association
association cortex
association learning
associations
associative
asthenia
astrocytes
astrocytoma
asymmetric
asymmetry
asymptomatic
ataxia
ataxia telangiectasia
ataxias
ataxic
atd
atherosclerosis
atherosclerotic
athlete
atonic
atresia
atrial
atrium
atrophic
atrophies
atrophy
ats
attachment
attack
attacks
attempted
attempted suicide
attend
attendance
attended
attended stimulus
attending
attention
attention bias
attention biased
attention capacity
attention deficit
attention deficit disorder
attention deficit hyperactivity disorder
attention network
attention shift
attention shifting
attention span
attention task
attentional
attentional bias
attentional biases
attentional blink
attentional control
attentional effort
attentional focusing
attentional resources
attentional state
attentions
attenuation
attitude
attitudes
attractiveness
attribution
atypical
au
audiovisual
audition
auditory
auditory area
auditory areas
auditory association cortex
auditory attention
auditory cortex
auditory feedback
auditory hallucination
auditory hallucinations
auditory imagery
auditory learning
auditory localization
auditory memory
auditory nerve
auditory perception
auditory recognition
auditory region
auditory scene
auditory scene analysis
auditory sensitivity
auditory sentence comprehension
auditory spatial processing
auditory stimuli
auditory stream segregation
auditory threshold
auditory thresholds
auditory visual
auditory word recognition
auditory working memory
aura
auras
auricular
autism
autism spectrum
autism spectrum disorder
autism spectrum disorders
autistic
autistic disorder
autobiographical
autobiographical memories
autobiographical memory
autobiographical recall
autoimmune
automaticity
autonoetic
autonoetic consciousness
autonomic
autonomic nervous system
autosomal
av
availability
average
aversion
aversive
aversive learning
aves
avian
avm
avoid
avoidance
avoidance behavior
avoidance behaviors
avoidance learning
avoidant
avulsion
awakening
awareness
axial
axillary
axis
axon
axonal
axonal tract
b1
b2
b3
b4
b5
b6
b7
b8
b9
ba
ba 44
ba1
ba17
ba18
ba21
ba24
ba3
ba31
ba37
ba38
ba39
ba41
ba44
ba45
ba46
ba47
ba5
ba6
baby
back
backward
bacterial
bailey
balance
baltic
band
bands
banging
bar
barnes
barr
barrel
barrel cortex
barrel field
barrels
barrier
barriers
barrington
barré
basal
basal forebrain
basal ganglia
basal ganglia circuit
basal ganglion
basal lamina
basal nuclei
basal nucleus
basalis
base
based
baseline
basic
basilar
basis
basolateral
basolateral amygdala
basolateral nucleus amygdala
basomedial
battle
baum
baxter
beauty
becker
bed
bed nucleus stria terminalis
behavior
behavior animal
behavior approach
behavior disorders
behavior risk
behavior social
behavior spatial
behavioral
behavioral activity
behavioral inhibition
behavioral measures
behavioral performance
behavioral problems
behavioral responses
behavioral symptoms
behaviors
behaviors animal
behaviors social
belief
beliefs
bell
bells
belly
belt
benign
bereavement
berman
bernard
berry
bertrand
beta
betz
bia
bias
biased
biased attention
biases
bicarbonate
biceps
bicommissural
bielschowsky
bifida
bilateral
bilaterally
bile
bilinguals
bind
binding
binge
binge drinking
binge eating disorder
binocular
binocular disparity
binocular rivalry
binocular vision
biofeedback
biological
biomarker
biomarkers
biotin
bipolar
bipolar depression
bipolar disorder
bipolar disorders
birth
birth first
birth order
births
bisphosphate
bitemporal
biting
bitter
bitterness
bl
bladder
blade
blind
blindness
blindsight
blink
blinks
blood
blood brain barrier
blow
blowing
blue
blunt
blunts
bnst
bodies
bodily
body
body corpus callosum
body dysmorphic disorder
body image
body images
body language
body orientation
body representation
body representations
body schema
bond
bonding
bonds
bone
bone conduction
bonnet
border
borderline
borderline personality disorder
boredom
borne
bottle
botulinum
bovine
bovine spongiform encephalopathy
braak
brachial
brachial plexus
brachium
bradykinesia
braille
brain
brain cancer
brain death
brain gray matter
brain grey matter
brain infarction
brain injuries
brain injury
brain ischemia
brain olfactory
brain part
brain reserve
brain stem
brain trauma
brain tumor
brain tumors
brain white matter
brains
brainstem
brainstem nucleus
brainstem reticular formation
brainstems
brainwave
branch
branches
branchial
breakthrough
breast
breast feeding
breastfeeding
breath
breathing
brewer
bridges
brief
british
broad
broadened
broadly
broca
broca area
broca region
brodmann
brodmann area
brodmann area 10
brodmann area 17
brodmann area 18
brodmann area 22
brodmann area 24
brodmann area 32
brodmann area 4
brodmann area 40
brodmann area 44
brodmann area 45
brodmann area 46
brodmann area 47
brodmann area 6
brodmann area 7
brodmann area 8
brodmann area 9
brodmann areas
bronze
brother
brothers
brown
bs
bse
buccal
bucy
buffer
bulb
bulbar
bulbospinal
bulbs
bulimia
bulimia nervosa
bullying
bundle
bundles
burden
burn
burning
burning pain
burnout
burns
butler
button
c1
c2
c3
c4
c5
c6
c7
c8
ca
ca fields
ca1
ca1 field
ca1 pyramidal cell layer
ca1 stratum radiatum
ca1 subfield
ca2
ca3
ca4
cajal
calbindin
calcarine
calcarine cortex
calcarine fissure
calcarine sulcus
calcification
calculation
calf
callosal
callosum
callous
campus
canal
cancer
cancer brain
cancers
cannabis
cannabis abuse
cannabis dependence
cannibalism
canthomeatal
cap
capacity
capacity limitation
capillary
capsula
capsular
capsule
capsules
capture
carbamoyl
carcinoma
carcinomas
carcinomatosis
card
cardiac
cardiogenic
cardiomyopathy
care
career
caring
carmichael
carotid
carotid atherosclerosis
carpal
carpal tunnel syndrome
carpenter
carrier
carriers
case
cash
castration
catalepsy
cataplexy
catastrophizing
catatonia
catatonic
catecholamine
catecholaminergic
categorical
categorical perception
categories
categorization
category
category learning
cauda
cauda equina
caudal
caudal acc
caudal anterior cingulate cortex
caudalis
caudate
caudate nucleus
caudate putamen
caudatus
caudomedial
causal
causal inference
cave
cavernous
cavity
cavum
cecum
celiac
cell
cell disease
cell group
celled
cells
center
centered
centers
central
central amygdala
central canal
central coherence
central executive
central gray
central nervous system
central nervous system infection
central nuclei
central nucleus
central nucleus amygdala
central sulcus
centralis
centre
centro
centromedian
centroparietal
centrotemporal
centrum
centrum semiovale
cephalic
cerebellar
cerebellar ataxia
cerebellar cortex
cerebellar gray matter
cerebellar grey matter
cerebellar hemisphere
cerebellar nuclei
cerebellar peduncle
cerebellar peduncles
cerebellar tonsil
cerebellar vermis
cerebellar white matter
cerebelli
cerebello
cerebellopontine
cerebellopontine angle
cerebellum
cerebellum anterior lobe
cerebellum lobule
cerebellum posterior lobe
cerebellum vermis
cerebellum white matter
cerebral
cerebral aneurysm
cerebral aqueduct
cerebral cortex
cerebral cortices
cerebral dominance
cerebral edema
cerebral gray matter
cerebral hemisphere
cerebral hemispheres
cerebral hemorrhage
cerebral infarction
cerebral ischemia
cerebral lobes
cerebral peduncle
cerebral peduncles
cerebral ventricle
cerebral ventricles
cerebral white matter
cerebri
cerebro
cerebrospinal
cerebrospinal fluid
cerebrovascular
cerebrovascular accident
cerebrum
ceroid
certainty
ceruleus
cerveau
cervical
cervical dystonia
cervical segments
cervical spinal cord
cervico
cessation
chaining
change
change blindness
changes
channel
character
characteristic
characteristic human
characteristics
characteristics human
characters
charcot
charcot marie tooth disease
charles
chat
checkerboard
chemical
chemoreceptor
chemotaxis
chewing
chiari
chiasm
chiasma
chief
child
child behavior
child development
child language
childbearing
childhood
childhood absence epilepsy
childhood onset schizophrenia
children
children adult
chinese
choice
choice behavior
choices
cholesterol
choose
chord
chorea
choroid
choroid plexus
choroidal
chosen
chromatic
chromatic contrast
chromosome
chronic
chronic fatigue syndrome
chronic headache
chronic pain
chunk
chunking
ci
cigar
cigarette
cigarette smoking
ciliary
cinerea
cingular
cingulate
cingulate anterior
cingulate area
cingulate areas
cingulate cortex
cingulate cortex anterior
cingulate cortex posterior
cingulate cortices
cingulate gyrus
cingulate gyrus anterior
cingulate posterior
cingulate region
cingulate regions
cingulate sulcus
cingulum
cingulum bundle
circadian
circadian rhythm
circle
circle willis
circuit
circular
circulation
circumscribed
circumventricular
circumventricular organs
cirrhosis
cistern
cisterna
cisterna magna
cjd
claim
claims
clark
clarke
clasp
classic
classical
classical conditioning
claude
claustrophobia
claustrum
clear
cleft
clefts
clicking
clicks
client
clients
climbing
clinical
clinically
clips
clock
clonic
clonic seizures
closed
closed head injury
clostridium
closure
closures
club
clubs
cluster
clustering
cma
cmd
cmt
cns
co
coa
coarse
cobblestone
cocaine
cocaine abuse
cocaine addiction
cocaine dependence
cochlear
cochlear nerve
cochlear nuclei
cochlear nucleus
cod
code
coding
coeruleus
cognition
cognitions
cognitive
cognitive control
cognitive decline
cognitive declines
cognitive deficits
cognitive development
cognitive dissonance
cognitive dysfunction
cognitive dysfunctions
cognitive effort
cognitive emotional
cognitive function
cognitive functions
cognitive impairment
cognitive impairments
cognitive load
cognitive map
cognitive performance
cognitive process
cognitive processes
cognitive reserve
cognitive state
cognitive symptom
cognitive symptoms
cognitive task
cognitive tasks
cognitive training
cognitively
coherence
cold
colic
collar
collateral
collateral sulcus
collaterals
collection
collections
college
collicular
colliculi
colliculus
colloid
color
color blindness
color perception
color vision
column
columns
coma
comatose
comb
combat
combined
comma
command
commissural
commissure
commissures
commisure
common
communicating
communication
communication disorders
communications
communicative
communicative disorders
compact
compacta
comparison
comparisons
compartment
compass
compassion
compensate
compensation
compensatory
competence
competency
competing
competition
competitive
complaint
complaints
complete
completed
completion
complex
complex partial seizure
complex partial seizures
complex regional pain syndrome
complexity
compliance
compliance treatment
compliant
component
compound
comprehension
compression
compressions
compulsive
compulsive behavior
compulsive behaviors
computation
computer
computers
concentration
concentrations
concentric
concept
concept formation
concept self
conception
concepts
conceptual
conceptual priming
conceptualization
concrete
concurrent
concurrently
concussion
concussions
concussive
condensation
condition
conditional
conditioned
conditioning
conditions
conduct
conduct disorder
conduct disorders
conductance
conductances
conduction
conduction aphasia
conductive
conductive hearing loss
cone
confidence
confidence judgment
conflict
conflict detection
conflict resolution
conflicting
conflicts
conformity
confounding
confusion
confusional
congenital
congruency
congruent
congruent incongruent
conjugate
conjunction
conjunction search
connection
connections
connective
connectivity
connotation
conscience
conscious
consciousness
consecutive
consensual
consensus
consideration
consistency
consolidation
consolidation memory
consonant
constancy
constant
constituent
constraints
construction
constructional
consumer
consummatory
consummatory behavior
consummatory behaviors
consumption
consumption alcohol
contacting
containing
context
context dependent
context memory
context representation
contexts
contextual
contiguous
contingency
contingency learning
continua
continuous
continuum
contour
contraception
contraceptive
contractures
contralateral
contrast
contrast sensitivity
contrastive
contre
contribution
contributions
control
control network
control processes
control self
control task
controlled
controlling
controls
contusion
contusions
conus
convergence
convergent
conversation
conversational
conversational speech
conversion
conversion disorder
convexity
convoluted
convolution
convolutions
convulsion
convulsions
convulsive
convulsive seizures
cooperation
cooperative
cooperative behavior
coordination
coping
coping behavior
coping behaviors
coping skills
copper
copula
copulation
cord
cords
core
cornea
corneal
cornu
cornu ammonis
corona
corona radiata
coronal
coronal plane
coronal section
coronary
corpora
corpus
corpus callosum
corpus callosum genu
corpus striatum
correct
correction
correctly
cortex
cortex acc
cortex amygdala
cortex anterior
cortex anterior cingulate
cortex auditory
cortex ba
cortex bilaterally
cortex cerebellum
cortex cingulate
cortex dlpfc
cortex dmpfc
cortex dorsal
cortex dorsolateral prefrontal
cortex frontal
cortex hippocampus
cortex inferior
cortex insula
cortex involved
cortex lateral
cortex m1
cortex medial
cortex middle
cortex motor
cortex occipital
cortex ofc
cortex orbitofrontal
cortex parietal
cortex pcc
cortex pfc
cortex posterior
cortex posterior cingulate
cortex posterior parietal
cortex precuneus
cortex prefrontal
cortex premotor
cortex suggest
cortex superior
cortex supplementary
cortex temporal
cortex thalamus
cortex ventral
cortex visual
cortical
cortical amygdala
cortical association areas
cortical blindness
cortical dysplasia
cortical dysplasias
cortical layer
cortical layer iv
cortical layer v
cortical maps
cortical plate
cortical white matter
cortices
cortices anterior cingulate
cortices frontal
cortices parietal
cortices precuneus
cortices temporal
cortico
corticobulbar
corticofugal
corticopontine
corticospinal
corticospinal fibers
corticospinal tract
corticostriatal
corticothalamic
cough
count
counting
coup
coupled
couples
courage
courtship
covert
covert attention
cow
crack
cramp
cramps
cranial
cranial cavity
cranial nerve palsies
cranial nerves
craniofacial
cranium
craving
cravings
creative
creative cognition
creative thinking
creativity
crest
crests
creutzfeldt
creutzfeldt jakob disease
cri
criminal
criminal behavior
crises
crisis
critchley
critical
critical period
critical periods
criticism
criticisms
cross
cross modal
crossed
crossing
crossmodal
crosstalk
crow
crowding
crps
crus
crus fornix
crushing
crying
cryptogenic
crystallized
crystallized intelligence
cs
csf
cubital
cue
cue validity
cued
cueing
cues
culmen
cuneate
cuneiform
cuneus
curiosity
curious
currently
curricula
curriculum
curvature
cutaneous
cycle
cycles
cyclothymic
cyst
cystathionine
cystic
cysts
cytoarchitectural
cytoarchitecture
cytoplasmic
cytotoxic
da
dacc
dai
daily
daily life
damage
damages
dance
dancing
dandy
danger
dangerous
dao
darkness
daughter
daughters
day
daylight
daytime
de
deaf
deafferentation
deafness
death
death brain
deaths
decay
deception
decerebrate
decision
decision making
decision task
decision uncertainty
decisions
declarative
declarative knowledge
declarative memory
decline
decline cognitive
declines
declines cognitive
declive
decoding
decreased
decussation
deductive
deductive reasoning
deep
deep cerebellar nuclei
deep processing
default
default mode
default network
defect
defects
defense
defense mechanisms
defenses
defensive
defensiveness
deferred
defiant
deficiencies
deficiency
deficient
deficit
deficit memory
deficits
deficits memory
defined
definition
deformed
deformities
deformity
degeneration
degenerations
degenerative
dehydrogenase
dejerine
delay
delay discounting
delayed
delayed memory
delays
deletion
deliberate
deliberate self harm
deliberation
delirium
delta
delusion
delusional
delusional disorder
delusions
demand
demanding
demands
dementia
dementia alzheimer
dementia alzheimer type
dementia praecox
dementia vascular
dementias
demography
demyelinating
demyelinating disease
demyelinating diseases
demyelinating disorders
demyelination
denial
denny
density
dental
dentate
dentate gyrus
dentate nucleus
dentist
dependence
dependence alcohol
dependences
dependencies
dependency
dependent
depersonalization
depressed
depression
depression bipolar
depression emotional
depressions
depressive
depressive disorder
depressive disorders
depressive symptom
depressive symptoms
depressive syndrome
depressive syndromes
deprivation
depth
depth perception
der
derealization
dermal
descending
descending fibers
desirability
desire
desired
destructive
detect
detected
detecting
detection
detection task
detections
deterioration
deteriorations
detrusor
deux
development
development child
development human
development infant
development language
developmental
developmental coordination disorder
developmental disabilities
developmental disability
developmental dyscalculia
developmental dyslexia
developmental prosopagnosia
developmental stuttering
developments
deviation
deviations
dg
diabetes
diabetic
diabetic neuropathy
diagnosed
diagnosis
diagnosis psychiatric
diagnostic
diagonal
diagonal band
diagonal band broca
diaphragm
diencephalic
diencephalon
diet
dietary
dietary habits
diets
difference
difference individual
difference threshold
differences
differences individual
differential
differentiations
difficult
difficulty
diffuse
diffuse axonal injury
digestive
digit
digital
digitorum
digits
dilated
dimension
dimensional
dimensions
diminished
dimorphic
diplegia
diplopia
direct
directed
disabilities
disability
disagreement
disagreements
disc
disciplinary
discipline
disclosure
disclosures
discounting
discourse
discourse comprehension
discourse processing
discriminate
discriminated
discrimination
discrimination function
discrimination learning
discrimination speech
discrimination task
discriminations
discriminative
discriminatory
disease
disease ad
disease pd
diseases
disgust
disinhibition
disk
disks
disorder
disorder adhd
disorder anxiety
disorder bipolar
disorder mdd
disorder mental
disordered
disorders
disorders anxiety
disorders attention deficit hyperactivity
disorders major depressive
disorders mental
disorders mood
disorders obsessive compulsive
disorders psychotic
disorganization
disorganized
disorientation
disparities
disparity
dispersal
displaced
displacement
displacements
dispositions
disproportion
dispute
disputes
disruptive
disruptive behavior
dissecting
dissection
dissections
disseminated
dissociated
dissociation
dissociative
dissociative disorders
dissonance
distal
distance
distance perception
distances
distorted
distortion
distortions
distraction
distractor
distractors
distributed
distribution
distributions
district
disturbance
disturbances
disturbed
disuse
diurnal
divergent
divergent thinking
diverticulum
divided
divided attention
division
divisions
divorce
divorced
dlpfc
dmn
dmpfc
doctor
domain
domain general
domain specificity
domestic
dominance
dominant
dominantly
dopamine
dopaminergic
dopaminergic nuclei
dorsal
dorsal anterior
dorsal attention
dorsal cochlear nucleus
dorsal column
dorsal horn
dorsal horn spinal cord
dorsal lateral geniculate nucleus
dorsal medial
dorsal motor nucleus
dorsal posterior cingulate cortex
dorsal premotor
dorsal premotor cortex
dorsal raphe
dorsal raphe nucleus
dorsal root
dorsal roots
dorsal striatum
dorsal telencephalon
dorsal thalamus
dorsal ventral
dorsalis
dorso
dorsocaudal
dorsolateral
dorsolateral pfc
dorsolateral prefrontal
dorsolateral prefrontal cortex
dorsolateral prefrontal cortices
dorsomedial
dorsomedial nucleus
dorsomedial prefrontal
dots
double
double vision
dougherty
downs
drainage
draw
drawing
dream
dreams
dressing
drink
drinking
drinking alcohol
drinking behavior
drive
driven
drives
driving
driving influence
drop
dropout
dropouts
drowsiness
drug
drug abuse
drug addiction
drug dependence
drug seeking behavior
drug seeking behaviors
drug use disorders
drugs
drunk
dry
ds
du
dual
duchenne
duchenne muscular dystrophy
duck
duct
ducts
due
duffy
duplication
duplications
dura
dura mater
dural
duration
dust
dutch
duties
duty
duvernoy
dwarf
dwarfism
dynamic
dynamics
dysarthria
dysautonomia
dyscalculia
dysesthesia
dysfunction
dysfunction cognitive
dysfunctional
dysfunctions
dysgenesis
dysgranular
dysgraphia
dyskinesia
dyskinesias
dyskinetic
dyslexia
dysmetria
dysmorphic
dysphasia
dysphonia
dysphoria
dysphoric
dysplasia
dysplasias
dyspraxia
dysregulation
dysthymic
dysthymic disorder
dystonia
dystonias
dystonic
dystrophies
dystrophy
ear
early
early onset alzheimer disease
early visual
eastern
eating
eating behavior
eating behaviors
eating disorder
eating disorders
eating habits
eaton
echo
echoic
echolalia
echolocation
ecker
economic
economies
economo
economy
ectopic
edema
edge
edge detection
edinger
education
eeg
effect
effects
efferent
efferents
efficacy
efficiency
effort
effortful
effortful processing
eg
ego
egocentric
eighth
ejaculation
elaborative
elaborative processing
elbow
elderly
elective
electric
electrical
electrodermal
electrodermal response
electrodermal responses
electroencephalography
electromyography
electronic
elementary
eleven
eleventh
elimination
elliot
embarrassment
embodied
embodied cognition
embolic
embolism
embolus
embryonic
emergence
emery
eminence
eminences
emission
emotion
emotion expressed
emotion perception
emotion recognition
emotion regulation
emotional
emotional decision making
emotional disturbance
emotional disturbances
emotional enhancement
emotional expression
emotional faces
emotional information
emotional intelligence
emotional memory
emotional responses
emotional stimuli
emotional stress
emotional valence
emotionally
emotions
emotions expressed
empathic
empathy
empowerment
empty
encephalic
encephalitis
encephalomalacia
encephalomyelitis
encephalopathies
encephalopathy
encode
encoded
encoding
encoding retrieval
encounter
endogenous
energy
engagement
england
english
enhancement
enlargement
enteric
entering
entopeduncular
entopeduncular nucleus
entorhinal
entorhinal cortex
entorhinal cortices
entrapment
enuresis
envelope
environmental
eosinophilia
ependyma
ependymal
ependymoma
epidemic
epidermal
epidural
epilepsia
epilepsies
epilepsy
epileptic
epileptic seizure
epileptic seizures
epilepticus
epileptiform
epimerase
epiphyseal
epiphysis
episode
episodes
episodic
episodic buffer
episodic learning
episodic memories
episodic memory
epithelium
equilibrium
equina
erb
erectile
erectile dysfunction
erection
erotic
erp
error
error detection
error signal
errors
erythema
erythematosus
escape
esophageal
essential
esteem
estimation
et
ethanol
ethics
ethmoid
ethyl
euphoria
european
evaluation
evaluations
event
events
ever
everyday
everyday life
ex
examination
examinations
excess
excesses
excessive
excitation
excitement
exclusive
executed
execution
executive
executive control
executive function
executive functions
exercise
exertion
exertional
exner
exogenous
exogenous attention
expectancy
expectation
expectations
expected
experience
experiences
experiencing
experiential
experimental
experimental autoimmune encephalomyelitis
expertise
explicit
explicit knowledge
explicit learning
explicit memory
exploration
exploratory
exploratory behavior
exploratory behaviors
explosive
expressed
expressed emotion
expressed emotions
expression
expressions
expressive
extended
extended amygdala
extended family
extension
extensor
externa
external
external capsule
external capsules
external globus pallidus
externalizing
externally
extinction
extinctions
extracerebral
extraction
extradural
extramedullary
extrapyramidal
extrastriate
extrastriate areas
extrastriate cortex
extrastriate cortices
extraversion
extreme
extreme capsule
extremity
extrinsic
extroversion
eye
eye disease
eye field
eye fields
eye movement
eye movements
eyelid
eyes
f1
f2
f3
f4
f5
f6
f7
fa
face
face perception
face recognition
faces
facial
facial expression
facial expressions
facial nerve
facial nucleus
facial palsy
facial recognition
facies
facilitation
fad
failure
failures
faint
false
false memory
falx
familial
familiar
familiarity
families
family
family member
family members
family relationships
family size
fantasies
fantasy
far
fascia
fascicle
fasciculation
fasciculations
fasciculus
fast
fastigial
fastigial nucleus
fasting
fatal
father
fathers
fatigue
fb
fba
fc
fd
fear
fearful
fearful faces
fears
feature
feature based attention
feature detection
feature extraction
feature integration
feature search
features
febrile
febrile seizure
febrile seizures
fechner
feedback
feedback processing
feedbacks
feeding
feeding behavior
feeding behaviors
feeding patterns
feedings
feeling
feelings
feet
female
females
femininity
femoral
femoris
ferry
fetal
fetus
fever
ff
ffa
fiber
fibers
fibre
fibres
fibrillary
fibromyalgia
fibrous
fibular
field
field visual
fields
fields visual
fifth
figural
figure
figure ground segregation
filament
film
filtering
fimbria
fimbria fornix
fimbrial
financial
financial disclosure
financial disclosures
finding
findings
fine
finger
finger agnosia
finger movements
finger tapping
finnish
first
fisher
fissure
fissures
fistula
fistulas
fix
fixate
fixation
fixed
fl
flaccid
flanker
flashing
flexibility
flexion
flexor
flexure
flicker
flicker fusion
flight
flocculus
floor
floor plate
floppy
flow
flows
fluency
fluent
fluid
fluid intelligence
focal
focal brain injury
focal dystonia
focal seizure
focal seizures
focally
focus
focused
focused attention
focusing
fold
folded
folds
foley
folia
follicle
follow
fonts
food
food deprivation
food preference
food preferences
foodborne
foot
foramen
foramen monro
foramina
force
forceps
forceps major
forceps minor
forearm
forebrain
forebrains
forehead
foreign
foreknowledge
forelimb
foresight
forgetting
form
form perception
formation
formation hippocampal
formations
formed
forms
fornices
fornix
forth
fossa
foster
fountain
four
fourth
fourth ventricle
fourth ventricles
fovea
fra
fractals
fracture
fractures
fragile
fragile x syndrome
fragmentation
framing
frankfurt
franklin
free
free recall
freezing
french
frequencies
frequency
frey
friedreich
friedreich ataxia
frontal
frontal cortex
frontal cortices
frontal eye field
frontal eye fields
frontal gyri
frontal gyrus
frontal gyrus inferior
frontal gyrus superior
frontal horn
frontal lobe
frontal lobe epilepsy
frontal lobe white matter
frontal lobes
frontal operculum
frontal parietal
frontal plane
frontal pole
frontal region
frontal sulcus
frontal temporal
frontal white matter
frontalis
fronto
fronto parietal
fronto striatal
fronto temporal
frontoparietal
frontoparietal network
frontopolar
frontopolar cortex
frontotemporal
frontotemporal dementia
frontotemporal lobar degeneration
frustration
fsh
ftd
ftdp
ftdp 17
ftld
fuchs
fugue
fulminant
function
function cognitive
function executive
function sensory
functional
functional connectivity
functional laterality
functions
functions cognitive
functions executive
functions sensory
fundamental
fundus
fungal
funiculus
fuse
fusiform
fusiform face
fusiform gyri
fusiform gyrus
fusion
fusions
future
future generations
gag
gain
gains
gait
gait ataxia
gaits
galaburda
galactose
galactosidase
galen
gall
galvanic
galvanic skin response
gambling
game
games
gamma
gan
ganglia
ganglioglioma
ganglion
gap
gaps
garland
gas
gastric
gastrocnemius
gastroduodenal
gaucher
gay
gaze
gelatinosa
gelatinous
gemini
gender
gender bias
gender identity
gender roles
gene
general
generalization
generalizations
generalized
generalized epilepsy
generalized seizure
generalized seizures
generate
generation
generations
generative
generic
genes
genetic
geniculate
genital
genitourinary
gennari
genu
genu corpus callosum
german
gerstmann
gerstmann syndrome
gestalt
gestational
gestural
gesture
gestures
geyer
gh
giant
gift
gifts
gilles
gingival
girdle
giving
gland
glands
glandular
glaucomatous
glial
glioblastoma
glioma
gliomas
global
global aphasia
globus
globus pallidus
globus pallidus interna
globus pallidus internus
glomerular
glomeruli
glomerulus
glomus
glossopharyngeal
glucosidase
glue
gluteal
glycogen
gm
gm volume
gm1
goal
goal directed
goal maintenance
goal selection
goal state
goals
goldberg
good
goose
gracile
gracilis
grammatical
grand
grande
grandfather
grandmother
grandparent
grandparents
grant
grants
granular
granular cell layer
granule
granule cell layer
granulomatous
grapheme
graphemic
grasp
grasping
gratification
gravis
gray
gray matter
gray matter brain
gray matter regions
grazing
great
greater
green
grey
grey matter
grey matter brain
grief
grinding
grn
grooming
groove
gross
ground
group
group identification
group meetings
group structure
group structures
grouping
groups
growth
gu
guillain
guillain barré syndrome
guilt
gustation
gustatory
gustatory cortex
gyri
gyrus
gyrus ba
gyrus inferior
gyrus middle
gyrus precuneus
gyrus rectus
h1
h2
habenula
habenular
habit
habit learning
habits
habituation
hadjikhani
haemophilus
hair
hall
haller
hallucination
hallucinations
hallucis
hamstring
hand
hand movements
handed
handedness
handling
hands
happiness
happy
happy faces
harada
harassment
hard
harm
hate
hazardous
head
head caudate nucleus
head household
head injuries
head injury
head trauma
headache
headaches
heads
health
health behavior
health behaviors
health care utilization
healthcare
healthy
healthy ageing
healthy aging
healthy diet
healthy eating
healthy lifestyle
heard
hearing
hearing disorders
hearing impairment
hearing loss
heart
heart rate
heat
heavy
held
help
helping
helping behavior
helplessness
hemangioma
hemangiomas
hematoma
hematomas
hemi
hemianopia
hemianopic
hemianopsia
hemifacial
hemimegalencephaly
hemiparesis
hemiplegia
hemiplegic
hemispatial
hemispatial neglect
hemisphere
hemispheres
hemispheric
hemispheric regions
hemispheric specialization
hemorrhage
hemorrhages
hemorrhagic
hepatic
hepato
herbal
herbivore
herbivores
herbivory
hereditary
hereditary spastic paraplegia
hernia
herniation
heroin
herpes
herpetic
heschl
heschl gyri
heschl gyrus
heterosexual
heterotopia
heterotopias
heterotypic
heuristic
heuristic search
heuristics
hexa
hexose
hiatus
hibernation
hierarchies
hierarchy
high
high frequency hearing loss
high risk
higher
hill
hill climbing
hilum
hilus
hilus dentate gyrus
hind
hindbrain
hindlimb
hippel
hippocampal
hippocampal ca1 region
hippocampal ca3 region
hippocampal commissure
hippocampal fissure
hippocampal formation
hippocampal gyrus
hippocampal mossy fiber
hippocampal region
hippocampi
hippocampus
hippocampus ca1
hippocampus major
hippocampus proper
history
histrionic
hiv
hoarding
hoarseness
hoc
hoffman
hoffmann
hold
holding
holmes
home
home range
home ranges
homing
homonymous
homosexual
homotypic
hook
hope
hopes
horizontal
horizontal nystagmus
horizontal plane
horizontal section
hormone
horn
horner
horns
horsley
horton
hospital
host
hostility
hour
household
households
ht
hub
hubs
human
human brain
human development
human information processing
human nature
humans
humiliation
humor
hunger
hunt
hunter
hunters
huntington
huntington disease
hurst
husband
husbands
huttenlocher
hvc
hx
hydrocephalus
hydroxylase
hygiene
hyper
hyperactivation
hyperactivity
hyperacusis
hyperalgesia
hyperammonemia
hyperkinetic
hyperreflexia
hypersecretion
hypersomnia
hypertonia
hypertrophic
hyperventilation
hypervigilance
hypnagogic
hypnosis
hypoactivation
hypoactive
hypochondriasis
hypoglossal
hypoglossal nerve
hypoglossal nucleus
hypogonadism
hypokinesia
hypomyelination
hypophyseal
hypopnea
hypotension
hypothalami
hypothalamic
hypothalamic paraventricular nucleus
hypothalamo
hypothalamus
hypothalamus anterior
hypothalamus medial
hypotonia
hypotonic
hypoventilation
hypovolemia
hypoxia
hypoxic
hypoxic ischemic encephalopathy
hysteria
ia
iam
ib
icelandic
iconic
iconic memory
ictal
id
id1
id2
ideal
ideation
ideational
ideations
identification
identification group
identifications
identities
identity
identity gender
identity recognition
ideomotor
ideomotor apraxia
idiopathic
idiopathic parkinson disease
ids
ifg
ig
igd
igg4
ii
iia
iib
iii
iis
ileal
iliac
ill
illegal
illicit
illiteracy
illness
illusion
illusions
image
imageability
imagery
images
images body
imagination
imaginative
imagine
imagined
imitation
imitative
immediate
immediate memory
immediate recall
immobility
immobilization
immune
impact
impairment
impairment cognitive
impairment visual
impairments
impairments cognitive
impairments visual
implicit
implicit knowledge
implicit learning
implicit memory
imprinting
impulse
impulse control disorders
impulsive
impulsive behavior
impulsive behaviors
impulsiveness
impulsivity
inadequate
inappropriate
inattention
inattentional
inattentional blindness
inborn
incentive
incentives
incerta
incidental
incidental learning
incipient
incisor
inclusion
inclusions
incompetence
incomplete
incongruent
inconsistent
incontinence
incoordination
incorrect
increased
incubation
independence
index
index finger
indices
indifference
individual
individual difference
individual differences
individual variability
individuality
individuation
induced
induction
inductive
inductive reasoning
industries
industry
infancy
infant
infant behavior
infant development
infantile
infantile spasms
infants
infarct
infarction
infarctions
infarcts
infection
infections
infectious
inference
inferences
inferior
inferior cerebellar peduncle
inferior colliculi
inferior colliculus
inferior frontal
inferior frontal gyrus
inferior frontal sulcus
inferior fronto occipital fasciculus
inferior horn lateral ventricle
inferior longitudinal fasciculus
inferior middle
inferior occipital
inferior occipital gyri
inferior occipital gyrus
inferior olive
inferior parietal
inferior parietal gyrus
inferior parietal lobule
inferior precentral sulcus
inferior prefrontal
inferior superior
inferior temporal
inferior temporal gyrus
inferior temporal sulcus
infiltration
inflammation
inflammatory
influence
influenzae
information
infragranular
infragranular layers
infralimbic
infralimbic cortex
infraorbital
infrared
infratentorial
infundibular
infundibulum
infusion
inguinal
inhalant
inherited
inhibit
inhibition
inhibition return
inhibitions
inhibitory
inhibitory control
initiating
initiation
injuries
injurious
injury
injury brain
injury spinal cord
innate
inner
innominata
innominate
inorganic
insensitivity
insight
insipidus
insomnia
instinct
instincts
instruction
instructions
instrumental
instrumental conditioning
instrumental learning
insufficiencies
insufficiency
insufficient
insula
insula anterior
insula inferior
insula region
insulae
insular
insular cortex
insular cortices
insular lobe
insular region
insulin
integrate
integrated
integrating
integration
integrative
integrity
intellectual
intellectual disabilities
intellectual disability
intelligence
intelligibility
intelligibility speech
intense
intensity
intent
intention
intentional
intentionality
intentions
intents
interaction
interaction social
interactions
interactions social
interactive
intercalated
intercostal
intercourse
interdisciplinary
interference
interference control
interference resolution
intergenerational
interhemispheric
interhemispheric fissure
interlaminar
interlocking
intermedia
intermediate
intermediate zone
intermediolateral
intermedius
intermittent
intermittent explosive disorder
interna
internal
internal capsule
internal capsules
internal globus pallidus
internal speech
internalizing
internuclear
internus
interoception
interoceptive
interosseous
interpeduncular
interpeduncular nucleus
interpersonal
interpersonal relations
interpersonal skills
interposed
interpositus
interpretive
interrogative
intersegmental
interstitial
intertemporal
intertemporal choice
interval
intervals
interventricular
intolerance
intonation
intoxicated
intoxication
intra
intracerebral
intracranial
intracranial cavity
intracranial space
intractable
intradural
intralaminar
intralaminar thalamic nuclei
intramedullary
intraocular
intraparenchymal
intraparietal
intraparietal sulcus
intravenous
intraventricular
intrinsic
intrinsic motivation
introspection
introversion
intuition
invasive
inversion
invertebrate
investigator
involuntary
involuntary attention
involuntary movement
involuntary movements
involved
involvement
involvement patient
iowa
ip
ipl
ips
ipsilateral
iron
irony
irreversible
irritability
irritable
irritable mood
isaac
ischemia
ischemic
island
islands
islets
isocortex
isocortical
isolated
isolation
isolations
isometric
issue
issues
isthmus
item
items
iv
iva
ivc
ivs
ix
jackknife
jacob
jacobson
jakob
jargon
jaw
jc
jealousy
jejunal
jerk
jet
jewish
jnd
job
johnson
johnston
joint
joint attention
joint pain
jones
joseph
judgment
judgment task
judgments
jugular
junction
junction tpj
juvenile
juvenile myoclonic epilepsy
kanner
kennedy
ketoglutarate
keyhole
kinaesthetic
kinase
kind
kindness
kinesthetic
kinetic
kinsbourne
kinship
knee
knife
knowledge
knowledge results
koniocellular
korsakoff
korsakoff syndrome
kurth
l1
l2
l3
l4
l5
la
labial
laceration
lack
lack coordination
lacrimal
lactic
lacunar
lacunar infarction
lacunar infarctions
lacunosum
lag
lags
lambert
lamella
lamina
lamina ii
lamina v
laminae
laminar
landau
lange
language
language acquisition
language comprehension
language delay
language delays
language development
language disorder
language disorders
language learning
language network
language processing
language production
languages
large
larval
laryngeal
laser
late
late onset alzheimer disease
latencies
latencies response
latency
latency period
latency response
latent
lateral
lateral entorhinal cortex
lateral fissure
lateral frontal
lateral geniculate body
lateral geniculate nucleus
lateral globus pallidus
lateral habenula
lateral horn
lateral hypothalamic area
lateral hypothalamus
lateral lemniscus
lateral medial
lateral nucleus amygdala
lateral occipital
lateral occipital gyrus
lateral occipital sulcus
lateral olfactory tract
lateral orbital sulcus
lateral orbitofrontal
lateral orbitofrontal cortex
lateral parabrachial nucleus
lateral parietal
lateral prefrontal
lateral prefrontal cortex
lateral septal nucleus
lateral septum
lateral sulcus
lateral temporal
lateral ventricle
lateral ventricles
lateralis
laterality
lateralization
lateralized
lateralized activity
laterodorsal
laterodorsal tegmental nucleus
lato
lattice
laughter
law
layer
layer cerebellum
layer ii
layer iii
layer iv
layer v
layer vi
layers
layers superior colliculus
lazy
lc
le
lead
leadership
leaf
leaflet
leak
leakage
leaks
learn
learned
learned helplessness
learning
learning association
learning disabilities
learning disability
learning discrimination
learning disorder
learning disorders
learning reversal
learning spatial
learning task
learning transfer
learning verbal
least
leaving
leber
left
left auditory cortex
left cerebral hemisphere
left frontal lobe
left posterior superior temporal gyrus
left putamen
leg
legal
legs
lemma
lemniscal
lemniscus
lenticular
lenticular nucleus
lenticulostriate
lentiform
lentiform nuclei
lentiform nucleus
leptomeningeal
leptomeninges
lesch
lesion
lesions
lesser
lethal
lethality
lethargy
letter
letters
leukodystrophy
leukoencephalopathy
leukomalacia
level
levels
levin
levy
lewy
lewy body dementia
lewy body disease
lexical
lexical access
lexical ambiguity
lexical decision
lexical processing
lexical retrieval
lexicon
lgn
lh
lie
lie detection
life
life experience
life experiences
life satisfaction
life stress
life style
life styles
lifestyle
lifestyles
ligament
light
like
likelihood
liking
limb
limb ataxia
limbic
limbic cortex
limbic encephalitis
limbic lobe
limbic region
limbic system
limbic systems
limbs
limen
limit
limitans
limitation
limited
limited capacity
limiting
lindau
line
linear
lingual
lingual gyrus
linguistic
linked
linking
lip
lipofuscin
lipoprotein
lissencephaly
list
listened
listening
listeria
literacy
little
liver
load
lobar
lobe
lobe cerebellum
lobe frontal
lobe mtl
lobe occipital
lobe parietal
lobe temporal
lobectomy
lobes
lobes frontal
lobular
lobule
lobule ix
lobule v
lobule vi
lobule vii
lobules
lobules iv v
loc
local
localization
localizations
location
locations
locked
locked syndrome
locomotion
locomotor
locomotor activity
locomotor function
locus
locus ceruleus
locus coeruleus
locus control
logic
logical
logical reasoning
loneliness
long
long association fibers
long term
long term memories
long term memory
longitudinal
longitudinal fissure
longterm
longus
loo
loop
loops
loss
loss anticipation
loss aversion
loss consciousness
loss hearing
losses
lou
loudness
louis
love
low
low level
low vision
lower
lowry
lrt
lucidum
lumbar
lumbar enlargement
lumbar segments
lumbar spinal cord
lumbosacral
lunate
lunate sulcus
lupus
luteinizing
lying
lyme
lymphocytic
lynch
lysine
m1
macaque
machado
macrocephaly
macular
macular degeneration
mad
magee
magna
magnetic
magnetic stimulation
magnetoencephalography
magnitude
magno
magnocellular
magnocellularis
magnus
mai
main
main olfactory bulb
maintaining
maintenance
major
major depression
major depressive
major depressive disorder
major depressive disorders
making
mal
malaria
male
malformation
malformations
malformations cortical development
malignant
malingering
malone
mamillary
mamillary bodies
mammalian
mammary
mammillary
mammillary bodies
mammillary body
mammillothalamic
man
management
mandibular
manganese
mania
manic
manic state
manifestation
manifestations
manipulate
manipulation
manipulations
mantle
manual
mao
map
maple
mapping
maps
marburg
marche
marginal
marginal gyrus
marginalization
marie
marijuana
marijuana use
marital
marital status
marker
marriage
marriages
married
martin
martinez
masculinity
masking
mass
masses
masseter
massive
match
matching
matching task
mate
mate selection
mater
maternal
maternal behavior
maternal behaviors
maternal deprivation
mathematical
mathematical reasoning
mating
matrix
matter
matters
mature
maxillary
maxillofacial
may
maze
maze learning
mci
md
mdd
meaning
measures
meatus
meb
mechanical
mechanical allodynia
mechanisms
meckel
media
medial
medial division
medial dorsal nucleus
medial entorhinal cortex
medial forebrain bundle
medial frontal
medial frontal gyrus
medial geniculate body
medial geniculate nucleus
medial habenula
medial hypothalamus
medial lateral
medial lemniscus
medial longitudinal fasciculus
medial nucleus trapezoid body
medial orbital frontal cortex
medial orbital gyrus
medial orbitofrontal
medial orbitofrontal cortex
medial pfc
medial prefrontal
medial prefrontal cortex
medial preoptic area
medial septal nucleus
medial superior
medial temporal
medial thalamic nuclei
medialis
median
median eminence
median nerve
median raphe
median raphe nucleus
mediated
mediating
mediation
medical
medically
medication
medication adherence
medication compliance
medicine
mediodorsal
mediodorsal nucleus
mediodorsal nucleus thalamus
mediodorsal thalamic nucleus
mediolateral
mediterranean
medium
medulla
medulla oblongata
medullar
medullaris
medullary
medullary reticular formation
medulloblastoma
meeting
meetings
meiotic
melancholia
melas
mellitus
melody
member
members
membrane
memories
memory
memory acquisition
memory consolidation
memory decay
memory deficit
memory deficits
memory delayed
memory disorder
memory disorders
memory encoding
memory episodic
memory function
memory immediate
memory load
memory long term
memory loss
memory performance
memory processes
memory recall
memory retention
memory retrieval
memory spatial
memory storage
memory task
memory tasks
memory test
memory trace
memory training
men
meningeal
meninges
meningioma
meningiomas
meningitis
meningococcal
meningoencephalitis
mental
mental arithmetic
mental deterioration
mental disorder
mental disorders
mental effort
mental fatigue
mental imagery
mental processes
mental representation
mental retardation
mental rotation
mental state
mental states
mentalizing
menzel
mercury
mesencephalic
mesencephalon
mesenteric
mesial
mesocortical
mesolimbic
mesulam
met
meta
metabolic
metabolism
metachromatic
metacognition
metacognitive
metal
metallic
metals
metamemory
metaphor
metastatic
method
methyl
meyer
meynert
mfg
mi
microcephaly
micturition
mid
midbody
midbrain
midbrain tegmentum
midcingulate
midcingulate cortex
middle
middle cerebellar peduncle
middle cerebellar peduncles
middle cerebral artery occlusion
middle cingulate
middle frontal
middle frontal gyrus
middle inferior
middle occipital
middle occipital gyrus
middle superior
middle temporal
middle temporal area
middle temporal gyrus
midline
midline thalamic nuclei
migraine
migraines
migration
migrations
migratory
mii
mild
mild cognitive
mild cognitive impairment
mild cognitive impairments
mild traumatic brain injury
military
milk
miller
mimicry
mind
mindfulness
minimal
minimally
minimally conscious state
minimization
minimum
minor
mirror
misattribution
misinformation
misperception
misperceptions
mitochondrial
mitotic
mitral
mitral cell layer
mixed
mnemonic
mobile
modal
modalities
modality
mode
model
models
modification
modification diet
modifications
modified
modulatory
molecular
molecular layer dentate gyrus
moleculare
molecule
monetary
monetary incentive
monetary reward
money
monitor
monitoring
monoamine
monoaminergic
monocular
mononeuropathy
monro
mood
mood disorder
mood disorders
moods
moral
morales
morality
morbid
morbid obesity
moro
morphine
morphological
morphological processing
morphology
morton
mosaic
mosquito
mossy
mother
mothers
motility
motion
motion aftereffect
motion detection
motion perception
motivation
motivational
motoneuron
motor
motor activities
motor activity
motor area
motor areas
motor control
motor cortex
motor disorders
motor function
motor imagery
motor inhibition
motor learning
motor network
motor neuron disease
motor neuron diseases
motor nucleus
motor performance
motor planning
motor pre
motor premotor
motor program
motor response
motor responses
motor sequence learning
motor strip
motor system
motor task
motor thalamus
motor tics
mouse
mouth
move
movement
movement planning
movements
moyamoya
mpfc
mptp
mr
mrn
ms
msh
mtg
mtl
mucosa
multi
multidirectional
multidisciplinary
multifocal
multiple
multiple sclerosis
multiple system atrophy
multiplex
multisensory
multisensory integration
multistable
multisystem
multisystemic
multitasking
muscle
muscle pain
muscle rigidity
muscle weakness
muscles
muscular
muscular atrophy
muscular dystrophies
muscular dystrophy
musculoskeletal
musculoskeletal pain
music
musical
musicians
mutilation
mutism
mutual
myalgia
myasthenia
myasthenia gravis
myelin
myelitis
myelopathy
myoclonic
myoclonic epilepsy
myoclonic seizures
myoclonus
myofascial
myopathic
myopathies
myopathy
myopic
myositis
myotonic
myotonic dystrophy
na
nail
name
names
naming
narcissistic
narcolepsy
narcoleptic
narration
narrative
nasal
natal
natural
naturalistic
nature
nature human
navigation
navigation spatial
ne
neck
necrotizing
negative
negative affect
negative emotion
negative emotional
negative emotions
negative feedback
negative neutral
negative positive
negative priming
negative reinforcement
negative thinking
negativity
neglect
neglects
negotiating
negotiation
negotiations
neocortex
neocortical
neocortices
neonatal
neoplasm
neoplasms
neoplastic
neostriatum
nerve
nerves
nervosa
nervous
nervous system
nervous system function
nervousness
nest
nesting
net
network
network dmn
networks
neural
neural crest
neural plate
neural tube
neural tube defects
neuralgia
neurally
neuraxis
neuritis
neuro
neuroanatomical
neuroaxonal
neurobehavioral
neurobiological
neuroblastoma
neurocognitive
neurocognitive disorder
neurocognitive disorders
neurocutaneous
neurodegeneration
neurodegenerative
neurodegenerative disease
neurodegenerative diseases
neurodegenerative disorder
neurodegenerative disorders
neurodevelopmental
neurodevelopmental disorder
neurodevelopmental disorders
neuroectodermal
neuroendocrine
neuroepithelial
neurofeedback
neurofibrillary
neurofibromatosis
neurofibromatosis type 1
neurogenesis
neurogenic
neurogenic inflammation
neurohypophysis
neuroleptic
neurolinguistic
neurologic
neurologic deficit
neurologic deficits
neurologic dysfunction
neurologic manifestations
neurologic signs
neurologic symptoms
neurological
neuroma
neuromuscular
neuromuscular disease
neuromuscular diseases
neuromyelitis
neuromyelitis optica
neuron
neuronal
neurons
neuropathic
neuropathic pain
neuropathies
neuropathy
neuropil
neuroplasticity
neuropsychiatric
neurosecretory
neurosis
neurotic
neuroticism
neurotoxic
neurotoxicity
neurotoxin
neurovascular
neutral
neutral faces
neutral pictures
neutral stimuli
never
never married
new
newborn
nf
nf1
nic
nicotine
nicotine dependence
nidopallium
nidus
niemann
night
nightmares
nighttime
nigra
nigral
nigrostriatal
nile
ninth
nissl
niv
nmda
nmdar
nmo
nms
nn
nociception
nociceptive
nocturnal
nodding
nodular
nodule
nogo
noise
noise induced hearing loss
noise sensitivity
non
nonadherence
noncompliance
nondeclarative
nonepileptic
nonfluent
nonmotor
nonprimary
nonpsychotic
nonspecific
nonverbal
nonverbal communication
noradrenaline
noradrenergic
norm
norms
nose
notch
noticeable
noticeable difference
noticeable difference jnd
noticeable differences
notification
noun
nouns
novel
novelty
novelty detection
noxious
nuchal
nuclear
nuclear families
nuclear family
nuclei
nuclei basal
nucleus
nucleus accumbens
nucleus accumbens core
nucleus accumbens shell
nucleus ambiguus
nucleus basalis
nucleus basalis magnocellularis
nucleus basalis meynert
nucleus caudatus
nucleus raphe magnus
nucleus solitary tract
nucleus thalamus
nucleus tractus solitarius
number
numerical
numerical comparison
nurse
nurses
nutrition
nv
nvi
nystagmus
oa
ob
obesity
obex
object
object based attention
object categorization
object detection
object identification
object manipulation
object perception
object recognition
objective
objects
obligation
obligations
oblique
oblongata
observation
obsession
obsessions
obsessive
obsessive compulsive
obsessive compulsive disorder
obsessive compulsive disorders
obsolete
obstructive
obstructive hydrocephalus
obstructive sleep apnea
obturator
oc
occipital
occipital area
occipital cortex
occipital cortices
occipital fusiform gyrus
occipital gyri
occipital gyrus
occipital lobe
occipital lobes
occipital parietal
occipital pole
occipital region
occipital regions
occipital temporal
occipital white matter
occipito
occipito temporal
occipito temporal sulcus
occipitofrontal
occipitoparietal
occipitotemporal
occipitotemporal cortex
occipitotemporal sulcus
occluded
occlusion
occlusions
occult
occupational
ocd
octopus
ocular
oculo
oculomotor
oculomotor function
oculomotor nerve
oddball
oddball detection
odor
ofc
offensive
offspring
old
older
older adults
olfaction
olfactory
olfactory areas
olfactory bulb
olfactory bulbs
olfactory cortex
olfactory epithelium
olfactory nerve
olfactory pathway
olfactory perception
olfactory sulcus
olfactory tract
olfactory tubercle
oligodendroglioma
oliva
olivary
olive
olivo
olivocochlear
om
one
ongur
ono
onset
ontology
open
opening
openness
operant
operant conditioning
opercula
opercular
opercular cortex
opercular part inferior frontal gyrus
opercular region
opercularis
operculum
ophthalmic
ophthalmoplegia
opiate
opiate dependence
opinion
opinions
opioid
oppositional
oppositional defiant disorder
optic
optic atrophy
optic chiasm
optic flow
optic nerve
optic neuritis
optic neuropathy
optic radiation
optic radiations
optic tectum
optic tract
optic tracts
optica
optical
optimism
oral
oralis
orb
orbital
orbital cortex
orbital gyri
orbital gyrus
orbital medial prefrontal cortex
orbital prefrontal cortex
orbital region
orbitalis
orbito
orbitofrontal
orbitofrontal cortex
orbitofrontal cortices
orbitofrontal gyri
orbitofrontal gyrus
orbitofrontal region
orbitofrontal regions
orbitomeatal
orbitomedial
order
orders
organ
organic
organization
organs
oriens
orientation
orientation spatial
orientations
orientations spatial
oriented
orienting
origin
orofacial
orthographic
orthographic lexicon
orthography
orthostatic
orthostatic hypotension
oscillations
otherwise
otic
outcome
outcomes
outer
outlet
outlier
oval
ovale
ovarian
overactivity
overlearning
overt
overt attention
overt naming
overuse
ownership
oxidase
p1
p2
p24
p3
p32
p4
p5
pa
pac
pacemaker
pachygyria
pad
pag
pai
pain
pain catastrophizing
pain disorder
pain neuropathic
pain perception
pain sensation
pain sensitization
pain threshold
pain thresholds
painful
pains
pair
pair bond
paired
paired associate learning
pairs
palatal
palatine
pale
pallidal
pallidum
pallidus
pallium
palmar
palpebral
palsies
palsy
pancreatic
pandya
panic
panic attack
panic attacks
panic disorder
panic disorders
papez
papez circuit
papilla
papillary
papilledema
papilloma
papillomas
para
parabrachial
parabrachial nucleus
paracentral
paracentral gyrus
paracentral lobule
paracingulate
paracingulate gyrus
paracingulate sulcus
paradigm
paradoxical
paradoxical sleep
parafascicular
parahippocampal
parahippocampal cortex
parahippocampal gyri
parahippocampal gyrus
parahippocampal gyrus posterior
parahippocampus
paralimbic
paralimbic brain
paralimbic cortex
paralimbic regions
parallax
parallel
paralysis
paramedian
paranasal
paraneoplastic
paranoia
paranoid
paranoid schizophrenia
paraparesis
paraphasia
paraplegia
parasagittal
parasitic
parasubiculum
parasympathetic
paraventricular
paraventricular hypothalamic nucleus
paraventricular nuclei
paraventricular nucleus
paraventricular nucleus hypothalamus
paravertebral
parenchymal
parent
parent child relationship
parent child relationships
parental
parental age
parenteral
parenthood
parenting
parents
paresis
paresthesia
paresthesias
paretic
parietal
parietal area
parietal association cortex
parietal cortex
parietal cortex anterior
parietal cortex posterior
parietal cortices
parietal frontal
parietal junction
parietal lobe
parietal lobes
parietal lobule
parietal lobules
parietal network
parietal occipital
parietal operculum
parietal region
parietal regions
parietal temporal
parietal white matter
parieto
parieto insular vestibular cortex
parieto occipital
parieto occipital cortex
parieto occipital sulcus
parietooccipital
parietotemporal
parkinson
parkinson disease
parkinsonism
parotid
paroxysmal
paroxysms
pars
pars compacta
pars opercularis
pars reticulata
pars triangularis
parsing
part
partial
partial epilepsy
participate
participation
partition
partner
partners
parts
partum
parvalbumin
parvicellular
parvocellular
pas
passive
passive viewing
passively
past
past tense
patellar
paternal
path
pathologic
pathological
pathological gambling
pathology
paths
pathway
pathways
patient
patient adherence
patient compliance
patient cooperation
patient participation
patient preference
patient preferences
patient satisfaction
patient show
patients
patients show
pattern
pattern recognition
patterns
paving
pavlovian
pavlovian conditioning
paxinos
pb
pc
pcc
pcp
pd
pdt
pe
pea
pectoral
peduncle
peduncles
peduncular
pedunculopontine
pedunculopontine nucleus
pedunculopontine tegmental nucleus
peer
peer group
peer groups
peer influence
peer pressure
peer review
pellucidum
pelvic
pem
pencil
pencils
penetrating
penicillin
penis
people
pep
perceiving
percept
perception
perception auditory
perception color
perception face
perception motion
perception pain
perception pitch
perception self
perception social
perception speech
perception tactile
perception time
perception visual
perceptions
perceptual
perceptual binding
perceptual categorization
perceptual distortions
perceptual fluency
perceptual identification
perceptual learning
perceptual priming
perceptual similarity
percussion
perfectionism
perforant
perforant path
perforant pathway
perforated
perforating
perforation
perforations
performance
performance anxiety
performance monitoring
performance task
peri
periamygdaloid
periaqueductal
periaqueductal gray
periaqueductal gray matter
periaqueductal grey
pericalcarine
pericardial
pericentral
perifornical
perigenual
perinatal
perineal
perineural
period
period critical
period latency
periodic
periods
perioral
peripheral
peripheral nerve injury
peripheral nervous system
peripheral neuropathies
peripheral neuropathy
peripheral retina
perirhinal
perirhinal cortex
perirhinal cortices
perisylvian
periventricular
periventricular white matter
permanent
permissiveness
peroneal
perpendicular
persistence
persistent
persistent vegetative state
persisting
person
personal
personal communication
personal space
personalities
personality
personality disorder
personality disorders
personality traits
personnel
persons
perspective
pervasive
pes
pessimism
peterson
petit
petrosal
petrous
pf
pfc
pg
pga
phantom
phantom limb
phantom limb pain
phantom pain
pharmacist
pharmacological
pharyngeal
phase
phencyclidine
phenomena
phenomenon
phenotype
phenotypes
phenyl
phenylketonuria
philippe
phobia
phobias
phobic
phonation
phone
phonemic
phonetic
phonetics
phonological
phonological awareness
phonological code
phonological encoding
phonological loop
phonological processing
phonological retrieval
phonological working memory
phosphatase
phosphate
phosphatidylinositol
phosphene
phosphenes
phosphofructokinase
photo
photographic
photographs
photophobia
photopic
phototaxis
phototransduction
phrenic
phrenic nerve
physical
physical anhedonia
physician
physicians
physiologic
physiological
physiology
pia
pia mater
pica
pick
pick disease
picks
picture
pictures
pigmented
pigmentosa
pill
pillar
piloerection
pineal
pineal gland
pines
pink
pinprick
pipe
piriform
piriform cortex
pit
pitch
pitch discrimination
pitch perception
pituitary
pituitary adenoma
pituitary adenomas
pituitary gland
pituitary stalk
place
placebo
placebo controlled
plane
plane section
planned
planning
plantar
planum
planum polare
planum temporale
plaque
plaques
plasticity
plate
plates
pleasant
pleasantness
pleasure
plexiform
plexus
plexuses
plus
pmd
pmv
pneumococcal
pns
poc
point
pointing
points
poirier
poisoning
polar
polare
pole
polio
poliomyelitis
political
polydipsia
polymicrogyria
polymodal
polymorphic
polyneuropathies
polyneuropathy
polyomavirus
pons
pontine
pontine nuclei
pontine nucleus
pontine reticular formation
pontine tegmentum
pontis
ponto
pontocerebellar
pontomedullary
pools
poor
poorly
popliteal
populations
portal
portion
portuguese
position
position sense
positional
positive
positive negative
positive priming
positive reinforcement
posner
post
post central gyrus
post traumatic stress disorder
post traumatic stress disorders
postcentral
postcentral gyrus
postcentral sulcus
posterior
posterior anterior
posterior cingulate
posterior cingulate cortex
posterior cingulate cortices
posterior cingulate gyri
posterior cingulate gyrus
posterior cingulate region
posterior cingulate regions
posterior commissure
posterior corona radiata
posterior horn
posterior hypothalamus
posterior inferior
posterior insula
posterior insular cortex
posterior limb internal capsule
posterior lobe cerebellum
posterior midbody
posterior middle
posterior parahippocampal gyrus
posterior parietal
posterior parietal cortex
posterior parietal cortices
posterior pituitary
posterior superior
posterior superior temporal gyrus
posterior superior temporal sulcus
posterior temporal
posterior thalamic radiation
posteriors
posterodorsal
posterolateral
posteromedial
posteroventral
postganglionic
postherpetic
postnatal
postnatal depression
postpartum
postpartum depression
postrema
postrhinal
postsynaptic
posttraumatic
posttraumatic stress disorder
postural
posturing
potential
pouch
powell
power
powers
ppa
ppc
practice
practices
prader
prader willi syndrome
praecox
pragmatic
praxis
pre
pre sma
pre supplementary
preattentive
precedence
precentral
precentral area
precentral gyrus
precentral gyrus insula
precentral region
precentral sulcus
preconscious
precuneus
precuneus cortex
precuneus posterior
predatory
prediction
prediction error
predictions
predictive
predilection
predominantly
preference
preferences
prefrontal
prefrontal area
prefrontal cortex
prefrontal cortex dorsolateral
prefrontal cortical
prefrontal cortices
prefrontal lobe
prefrontal parietal
prefrontal region
prefronto
preganglionic
pregenual
prejudice
prelimbic
prelimbic cortex
premature
premenstrual
premenstrual dysphoric disorder
premotor
premotor area
premotor areas
premotor cortex
preoptic
preoptic area
preparation
preparatory
prescription
presenile
presented
preserved
presma
press
pressor
pressure
presubiculum
presumptive
presynaptic
pretectal
pretectum
price
primaries
primary
primary auditory
primary auditory area
primary auditory cortex
primary auditory cortices
primary brain tumor
primary brain tumors
primary dystonia
primary insomnia
primary motor
primary motor area
primary motor areas
primary motor cortex
primary motor cortices
primary olfactory cortex
primary progressive aphasia
primary secondary
primary sensorimotor
primary sensory areas
primary sensory cortex
primary somatosensory
primary somatosensory area
primary somatosensory areas
primary somatosensory cortex
primary somatosensory cortices
primary taste cortex
primary visual
primary visual area
primary visual cortex
primary visual cortices
primate
prime
priming
primitive
principal
principal sulcus
principle
prion
prion disease
prion diseases
privacy
pro
proactive
proactive control
proactive interference
probabilistic
probability
problem
problem behavior
problem behaviors
problem solving
problems
problems behavioral
procedural
procedural knowledge
procedural learning
procedural memory
process
process group
processes
processes group
processing
processing capacity
processing spatial
processing stage
producing
production
productive
products
professional
program
programmed
programming
programs
progressive
progressive aphasia
progressive multifocal leukoencephalopathy
progressive nonfluent aphasia
progressive supranuclear palsy
projection
projections
prolactin
proliferation
proliferative
prolonged
promotor
prone
proneness
pronunciation
proper
proprioception
proprioceptive
propriospinal
pros
prosodic
prosody
prosopagnosia
prospective
prospective memory
prostatic
protected
protein
proteinopathies
proteinopathy
prototype
protrusion
protuberance
proximal
proxy
prp
pseudo
pseudoaneurysm
pseudoword
pseudowords
psts
psychiatric
psychiatric diagnosis
psychogenic
psychologic
psychological
psychological stress
psychological trauma
psychology
psychomotor
psychomotor agitation
psychopathic
psychopathic personality
psychophysiological
psychophysiology
psychoses
psychosis
psychosocial
psychotic
psychotic disorder
psychotic disorders
psychotic mood disorders
pt
pterygoid
pterygopalatine
ptosis
ptsd
public
public speaking
publishing
puffs
pulmonary
pulsatile
pulvinar
pulvinar nuclei
pulvinar nucleus
pulvinar thalamus
pumping
punish
punishment
punishment processing
punishments
pupil
pupillary
pupils
pure
pure alexia
purkinje
purkinje cell
purkinje cell layer
purkinje cells
purkinje neurons
purposeful
pursuit
putamen
putamen nucleus
putaminal
pv
pvs
pyloric
pyogenic
pyramid
pyramidal
pyramidal tract
pyramidale
pyramids
pyriform
pyruvate
quadriplegia
quality
quantal
quantitative
questionnaire
quitting
quitting smoking
racial
racial bias
radial
radial nerve
radiata
radiate
radiating
radiation
radiations
radiatum
radicular
radiculopathy
radix
rage
ragged
ramsay
ramus
random
range
ranges
raphe
raphe nuclei
raphe nucleus
rapid
rapid eye movement
rapid eye movements
rasmussen
rate
rates
rating
ratings
rationalization
ray
reaching
reacting
reaction
reaction time
reaction times
reactions
reactive
reactive inhibition
reactivity
read
readability
readers
reading
reading disorder
reading disorders
reading impairment
real
real world
reality
reality testing
reappraisal
rearing
rearings
reasoning
rebound
recall
recalls
reception
receptive
receptor
recess
recesses
recessive
recitation
recognition
recognition facial
recognition memory
recognition task
recognize
recognized
recognizing
recollection
reconfiguration
reconsolidation
reconstituted
recovery
recreational
rectal
rectal gyrus
rectus
rectus gyrus
recurrent
red
red nucleus
reduced
reductase
reduction
reductions
reference
referential
referred
reflex
refractive
refractory
refractory depression
refusal
refusal participate
refusals
regio
region
region 1
region 2
region 3
region 4
region 5
region 6
region broca
region ca1
region cingulate
region occipital
region parietal
region posterior cingulate
region temporal
regional
regions
regions cingulate
regions occipital
regions orbitofrontal
regions parietal
regions posterior cingulate
regions temporal
register
regression
regressions
regret
regulate
regulating
regulation
regulation self
regulatory
rehabilitation
rehearsal
reho
reichert
reid
reinforcement
reinforcement learning
reinforcement reward
reinforcement schedule
reinforcement schedules
reinforcements
reinstatement
rejection
rejections
relapsing
relapsing remitting multiple sclerosis
related
relation
relational
relations
relationship
relationship family
relationships
relationships family
relatives
relay
relevance
relevant
rem
rem sleep
remember
remembered
remembering
remitting
remorse
remote
remote memories
remote memory
renal
reorganization
repeat
repetition
repetition priming
repetition suppression
repetitive
report
reported
representation
representation body
representations
representations body
repressed
repression
reproductive
reproductive behavior
requested
research
researcher
reserve
reserves
resistance
resistant
resolution
resolution conflict
resolutions
resource
resource sharing
resources
respiration
respiratory
respondent
response
response bias
response conflict
response execution
response inhibition
response latencies
response latency
response priming
response selection
response startle
response time
response times
responses
responsibilities
responsibility
responsible
responsive
rest
resting
resting state
resting tremor
restless
restless legs syndrome
restlessness
restricted
results
retardation
retention
reticular
reticular activating system
reticular formation
reticular nuclei
reticular thalamic nucleus
reticularis
reticulata
reticulate
reticulo
reticulospinal
retina
retinae
retinal
retinal degeneration
retinal disease
retinitis
retinitis pigmentosa
retinoblastoma
retinotectal
retraction
retrieval
retrieval cue
retrieved
retro
retroactive
retroactive interference
retroflexus
retrograde
retrograde amnesia
retrolenticular
retrosplenial
retrosplenial cortex
rett
rett syndrome
return
retzius
reuniens
reversal
reversal learning
reversed
reversible
review
reviews
reward
reward anticipation
reward learning
reward processing
reward valuation
rewarding
rewards
rheumatic
rheumatism
rhinal
rhinal fissure
rhinal sulcus
rhinorrhea
rhombic
rhomboid
rhythm
rhythmic
rhythms
rib
ribbon
richardson
ridden
ridge
ridges
right
right auditory cortex
right cerebral hemisphere
right frontal lobe
right putamen
rigid
rigidity
riley
ring
risk
risk aversion
risk behavior
risk behaviors
risk processing
risk reduction
risk seeking
risk taking
risky
rituals
rivalry
roberts
robertson
robust
rocking
rod
rodent
rolandic
role
role sex
roles
roller
rolling
romberg
roof
root
roots
rose
rosenthal
rostral
rostral acc
rostral anterior
rostral anterior cingulate cortex
rostral body
rostral middle frontal gyrus
rostral migratory stream
rostral ventrolateral medulla
rostrolateral
rostromedial
rostroventral
rostrum
rotary
rotation
rotational
route
routine
royal
rsd
rsfc
rubinstein
rubrospinal
rudimentary
rule
rule learning
rule thumb
rules
rumination
rupture
ruptured
ruptures
russell
russian
rvlm
s1
s2
s3
s4
s5
saccade
saccades
saccadic
saccadic eye movement
saccular
sacral
sad
sadness
safe
sagittal
sagittal plane
sagittal section
sagittal stratum
salience
salience network
salient
salivary
salt
salty
sample
sand
saphenous
sarcoma
sarcomas
sarcopenia
satiation
satiety
satisfaction
saturday
saw
sca1
scale
scales
scanning
scapular
scar
scars
scattered
scene
scenes
schaffer
schaffer collaterals
schedule
schedule reinforcement
schedules
schedules reinforcement
schema
schemas
scheme
schizoaffective
schizoaffective disorder
schizoaffective disorders
schizoid
schizophrenia
schizophrenia paranoid
schizophrenic
schizophrenic disorders
schizophreniform
schizophreniform disorder
schizotypal
schizotypal personality disorder
scholastic
school
schroeder
schwannoma
schwannomas
sciatic
sciatic nerve
sciatica
scissors
sclerosing
sclerosis
scn
scn neurons
scotoma
scotomas
scotopic
scrapie
seahorse
search
searching
seasonal
seasonal affective disorder
sebaceous
second
secondary
secondary auditory cortex
secondary motor areas
secondary motor cortex
secondary somatosensory
secondary somatosensory area
secondary somatosensory cortex
secondary visual cortex
secreting
secretion
secretory
section
sector
sedentary
sedentary lifestyle
see
seeking
segment
segment brain
segmental
segments
segregation
seizure
seizures
seizures focal
selection
selections
selective
selective attention
selective control
self
self appraisal
self assessment
self assessments
self concept
self control
self efficacy
self esteem
self evaluation
self evaluations
self injurious behavior
self injurious behaviors
self injury
self knowledge
self monitoring
self mutilation
self perception
self referential
self regulation
self report
self reported
self stimulation
sella
sellar
seltzer
semantic
semantic categorization
semantic category
semantic dementia
semantic information
semantic knowledge
semantic memory
semantic network
semantic priming
semantic processing
semantic working memory
semantically
semantics
semicircular
semilunar
seminal
semiovale
senile
sensation
sensations
sense
sense body ownership
sense ownership
sense smell
sense touch
senses
sensitive
sensitivity
sensitivity change
sensitivity contrast
sensitization
sensorimotor
sensorimotor area
sensorimotor areas
sensorimotor cortex
sensorimotor cortices
sensorimotor network
sensorineural
sensorineural hearing loss
sensory
sensory deprivation
sensory function
sensory functions
sensory information
sensory memory
sensory motor
sensory motor areas
sensory motor cortex
sensory motor cortices
sensory perception
sensory system
sensory threshold
sensory thresholds
sensu
sentence
sentence comprehension
sentence processing
sentence production
sentences
separated
separation
separation anxiety
separation anxiety disorder
separations
sepsis
septal
septal area
septal nuclei
septal region
septic
septo
septohippocampal
septum
septum pellucidum
sequence
sequence learning
sequences
sequential
serial
serial processing
serial search
serogroup
serotonergic
serotonin
set
set shifting
sets
setting
seventh
severe
severe mental disorder
severe mental disorders
severity
sex
sex bias
sexual
sexual activities
sexual activity
sexual behavior
sexual intercourse
sexual orientation
sexuality
sexually
shaken
shallow
shallow processing
sham
shame
shape
shape recognition
shapes
shared
shared decision making
sharing
shaw
sheath
sheaths
sheehan
shell
shell nucleus accumbens
shift
shifting
shifts
shin
shock
shocks
short
short term
short term memories
short term memory
shoulder
shoulder pain
show
show patients
shows
shows patient
shuffling
shy
shyness
si
si cortex
sialic
sibling
siblings
sick
sickness
sickness behavior
sight
sighted
sign
sign language
sign languages
signal
signal detection analysis
signal detection theory
signal task
signaling
signs
sii
silent
simian
similarity
simon
simple
simple partial seizures
simplex
simulation
sing
singing
single
single parent
single person
single seizure
sinus
sister
sisters
situation
situational
situs
sixth
size
size perception
sized
sizes
sjögren
skeletal
skeletomotor
skepticism
sketch
skew
skill
skill acquisition
skill learning
skills
skills social
skin
skin conductance
skull
skull fracture
sleep
sleep apnea
sleep deprivation
sleep disorder
sleep disordered breathing
sleep disorders
sleep fragmentation
sleep latency
sleep onset latency
sleep rem
sleep slow wave
sleep stage
sleep stages
slow
slow wave sleep
sma
sma proper
smac
small
smell
smile
smiling
smith
smokers
smoking
smoking behavior
smoking cessation
smoking cigarette
smoking habit
smoking habits
smoking tobacco
smooth
snail
sniffing
social
social abilities
social ability
social acceptance
social adjustment
social anhedonia
social anxiety
social anxiety disorder
social behavior
social behaviors
social cognition
social cognitive
social competence
social context
social desirability
social distance
social dominance
social identity
social inference
social interaction
social interactions
social isolation
social motivation
social norm
social norms
social perception
social phobia
social psychology
social reinforcement
social rejection
social skill
social skills
social stigma
socially
societal
society
soleus
solid
solitarius
solitary
solitary tract
solving
somatic
somatic motor
somatic sensation
somatic sensory
somatization
somatoform
somatoform disorder
somatoform disorders
somatomotor
somatosensation
somatosensory
somatosensory areas
somatosensory cortex
somatosensory cortices
somatosensory perception
somatosensory system
somesthetic
sommer
somnolence
son
song
sons
soreness
sorting
sot
soul
sound
sound localization
sounds
sour
source
source memory
source monitoring
sources
space
space perception
spaces
span
sparse
spasm
spasmodic
spasms
spastic
spasticity
spatial
spatial abilities
spatial ability
spatial attention
spatial behavior
spatial cognition
spatial information
spatial learning
spatial localization
spatial memories
spatial memory
spatial navigation
spatial orientation
spatial processing
spatial selective attention
spatial temporal
spatial working memory
spatially
spatiotemporal
speaker
speakers
speaking
special
specialization
specific
specific thalamic nuclei
specification
specificity
specified
spectrum
spectrum disorder
spectrum disorders
speculation
speech
speech discrimination
speech disorders
speech intelligibility
speech perception
speech processing
speech production
spelling
sphenoid
sphincter
spikes
spin
spina
spina bifida
spinal
spinal cord
spinal cord dorsal horn
spinal cord injuries
spinal cord injury
spinal cord transection
spinal cord white matter
spinal muscular atrophy
spinal nerves
spinal segments
spinal trigeminal nucleus
spindle
spine
spines
spino
spinocerebellar
spinocerebellar ataxia
spinocerebellar ataxias
spinothalamic
spinothalamic tract
spiral
spiral ganglion
spitzer
spl
splanchnic
splenial
splenic
splenium
splenium corpus callosum
splint
splitting
spoken
spongiform
spongy
spontaneous
spontaneous recovery
sporadic
spots
spousal
spouse
spouses
spreading
spreading activation
spring
spur
st
stabbing
staff
stage
stage sleep
stages
stages sleep
stalk
stalks
standard
startle
startle reaction
startle reflex
startle response
startle responses
starts
state
states
static
status
status epilepticus
steal
steele
stellate
stem
stems
stenoses
stenosis
step
stephan
stereopsis
stereoscopic
stereoscopic vision
stereotaxic
stereotyped
stereotyped behavior
stereotyped behaviors
stereotypes
stereotypic
stereotyping
sterile
sternberg
stg
stiff
stigma
stimulating
stimulation
stimulation tms
stimulations
stimuli
stimulus
stimulus detection
stimulus driven attention
stimulus generalization
stokes
stone
stop
stop signal
stopping
storage
store
story
story comprehension
strabismus
straight
strata
strategic
strategies
strategy
stratum
stratum lacunosum moleculare
stratum lucidum
stratum oriens
stratum pyramidale
stratum radiatum
stratum radiatum ca1
stream
streams
strength
stress
stress emotional
stresses
stressor
stria
stria terminalis
striatal
striate
striate cortex
striatonigral
striatopallidal
striatum
striatum ventral
string
strip
stripe
stripes
strips
stroke
stroke acute
strokes
stroop
stroop task
structural
structure
structure group
structures
structures group
sts
student
students
stumbling
stump
stupor
stuttering
style
styles
stylus
sub
subacute
subarachnoid
subarachnoid space
subcallosal
subcallosal gyrus
subclavian
subclinical
subconscious
subcortical
subcortical gray
subcortical nuclei
subcortical structures
subdivision
subdural
subdural hematoma
subependymal
subfield
subfornical
subfornical organ
subgenual
subicular
subiculum
subject
subjective
sublenticular
sublexical
subliminal
sublingual
submandibular
subnormal
subnucleus
suboccipital
subordination
subplate
subregion
subsequent
subsequent memory
substance
substance abuse
substance addiction
substance dependence
substance related disorders
substance use disorder
substance use disorders
substances
substantia
substantia gelatinosa
substantia innominata
substantia nigra
substantia nigra pars compacta
substantia nigra pars reticulata
substratum
subthalamic
subthalamic nucleus
subtraction
subunit
subventricular
subventricular zone
subventricular zones
success
sucking
sudden
suffering
suggest
suicidal
suicidal ideation
suicide
suicides
sulci
sulcus
sulcus ips
summer
superficial
superficialis
superior
superior cerebellar peduncle
superior cervical ganglion
superior colliculi
superior colliculus
superior corona radiata
superior frontal gyrus
superior frontal sulcus
superior fronto occipital fasciculus
superior inferior
superior longitudinal fascicle
superior longitudinal fasciculus
superior middle
superior occipital gyrus
superior olivary complex
superior parietal
superior parietal gyrus
superior parietal lobule
superior precentral sulcus
superior temporal
superior temporal area
superior temporal gyrus
superior temporal sulcus
supervisory
supervisory attentional system
supine
supplemental
supplementary
supplementary eye field
supplementary eye fields
supplementary motor
supplementary motor area
supplementary motor areas
supplementary motor cortex
supporting
suppressed
suppression
supra
suprachiasmatic
suprachiasmatic nuclei
suprachiasmatic nucleus
supraclavicular
supragenual
supragranular
supragranular layers
supramarginal
supramarginal gyrus
supranuclear
supraoptic
supraoptic nucleus
supraorbital
suprasegmental
suprasellar
supraspinal
supratemporal
supratemporal plane
supratentorial
sural
sural nerve
surface
surface dyslexia
surprise
surrogate
survey
surveys
survivorship
sustained
sustained attention
svz
swallow
swallowing
swanson
sweating
swedish
sweet
swift
swiss
switch
switching
syllables
sylvian
sylvian fissure
symbolic
symbols
symmetric
sympathetic
symptom
symptom severity
symptomatic
symptoms
symptoms affective
symptoms behavioral
symptoms cognitive
symptoms depressive
symptoms withdrawal
synaptic
synchrony
syncopal
syncope
syndrome
syndromes
syntactic
syntactic parsing
syntactic processing
syntactical
syntax
synthase
synthetase
syphilis
syrup
system
systemic
systems
t1
t10
t11
t12
t2
t3
t4
t5
t6
t7
t8
t9
ta
taa
tachycardia
tachypnea
tactile
tactile allodynia
tactile perception
tail
taking
talk
talking
tangential
tangles
tapetum
tapping
tardive
tardive dyskinesia
target
target detection
targets
tarsal
task
task demands
task difficulty
task positive
task relevant
task set
task switching
tasking
tasks
taste
taste aversion
taste perception
tastes
tauopathies
tauopathy
taxis
tb
tbi
tbis
tc
tdp
te
te1
te2
te3
tea
teach
tecta
tectal
tectum
teen
teenage
teeth
tegmental
tegmental area
tegmental nucleus
tegmentum
telangiectasia
telencephalic
telencephalon
tem
temperament
temperaments
temperature
tempered
temporal
temporal cortex
temporal cortices
temporal discounting
temporal frontal
temporal gyri
temporal gyrus
temporal horn
temporal horn lateral ventricle
temporal horns
temporal inferior
temporal lobe
temporal lobe epilepsy
temporal lobes
temporal neocortex
temporal occipital
temporal parietal
temporal plane
temporal pole
temporal region
temporal regions
temporal sulcus
temporal white matter
temporale
temporalis
temporary
temporo
temporo occipital cortex
temporo parietal
temporoparietal
temporoparietal junction
temporopolar
tenderness
tendon
tense
tension
tensor
tenth
tentorial
tentorium
teratoma
teratomas
teres
term
terminal
terminalis
territoriality
terror
tertiary
test
testicular
testing
testings
tethered
tetrahydropyridine
text
text comprehension
text processing
textbook
textbooks
tf
tg
tga
th
thalami
thalamic
thalamic nuclei
thalamic nucleus
thalamic radiations
thalamic reticular nucleus
thalamo
thalamocortical
thalamocortical loop
thalamocortical system
thalamus
thalamus anterior
thalamus pulvinar
thenar
theories
theory
theory mind
therapeutic
therapy
thermal
thermal hyperalgesia
thiamine
thiebaut
thigh
thinking
third
third ventricle
third ventricles
thirst
thomas
thomsen
thoracic
thoracic spinal cord
thoracolumbar
thought
thoughts
threat
threatening
threshold
threshold pain
thresholds
thromboses
thrombosis
thrombotic
thrombus
thumb
thyroid
tibial
tibial nerve
tibialis
tic
tic disorder
tic disorders
tick
tics
tier
time
time perception
time task
times
timing
tinnitus
tiredness
tms
tobacco
tobacco consumption
tobacco dependence
tobacco smoking
tobacco use
todd
toe
toilet
token
tolerance
tom
tone
tones
tongue
tonic
tonic clonic seizure
tonic clonic seizures
tonic seizures
tonsil
tonsillar
tool
tools
tootell
tooth
top
top processing
topic
topographic
topographical
torsion
torticollis
torus
total
touch
touch sensation
tourette
tourette disorder
tourette syndrome
toxic
toxicity
toxoplasmosis
tpj
tpo
tpt
trabeculae
trace
tracheal
track
tracking
tract
tracts
tractus
training
training memory
training transfer
trainings
trait
trait anxiety
traits
transcortical
transcranial
transduction
transection
transections
transfer
transfer learning
transfer training
transferase
transfers
transient
transient cerebral ischemia
transition
transitional
transmissible
transmission
transverse
transverse myelitis
transverse occipital sulcus
transverse section
transverse temporal gyri
transverse temporal gyrus
trapezoid
trapping
trauma
trauma brain
traumas
traumatic
traumatic brain injuries
traumatic brain injury
traumatic memory
traumatization
treatment
treatment adherence
treatment compliance
treatment resistant depression
tremor
tremors
triad
trial
triangle
triangular
triangularis
triceps
trichotillomania
trigeminal
trigeminal ganglion
trigeminal nerve
trigeminal neuralgia
trigeminal nuclei
trigeminal nucleus
trigger
trigone
trisomy
trisomy 21
trochlear
trois
tropical
true
truncal
truncus
trunk
trunks
trust
trustworthiness
truth
tryptophan
tsai
tsh
tubal
tube
tuber
tubercle
tubercles
tubercular
tuberculous
tuberomammillary
tuberomammillary nucleus
tuberous
tuberous sclerosis
tuberous sclerosis complex
tubular
tumor
tumor brain
tumors
tune
tunnel
turk
turner
twelfth
tympani
tympanic
type
typical
ubiquitin
udp
ulcer
ulcers
ulnar
ulnar nerve
umami
unattached
unawareness
uncal
uncertain
uncertainty
uncinate
uncinate fasciculus
unconscious
unconsciousness
uncrossed
uncus
understanding
understanding mental states
unemotional
unexpected
unexplained
unfamiliar
unidirectional
unilateral
unimodal
uninhibited
unintelligible
union
unions
unipolar
unipolar depression
unisensory
unit
university
unmarried
unpleasant
unprotected
unprotected sex
unsafe
unsteady
unsteady gait
updating
upper
ureteral
urethral
urinary
urine
usage
use
use marijuana
uses
usher
usually
uterine
utility
utilization
utp
utricular
uvula
v
v2d
v2v
v3
v3a
v4v
v7
v8
vaccination
vaccine
vacuo
vagal
vagal complex
vaginal
vagus
vagus nerve
valence
validity
valuation
value
value orientation
values
van
vanishing
variability
variant
variants
vascular
vascular dementia
vasculitis
vasculopathy
vasogenic
vasospasm
vasovagal
vca
vcp
vegetative
vegetative state
vein
veins
velum
venous
ventral
ventral anterior
ventral anterior cingulate
ventral cochlear nucleus
ventral dorsal
ventral horn
ventral lateral nucleus
ventral medial
ventral medial prefrontal cortex
ventral nerve cord
ventral pallidum
ventral premotor
ventral premotor cortex
ventral root
ventral roots
ventral spinal cord
ventral striatum
ventral tegmental
ventral tegmental area
ventral telencephalon
ventral thalamus
ventral visual
ventralis
ventricle
ventricles
ventricular
ventricular system
ventriculomegaly
ventro
ventrobasal
ventrolateral
ventrolateral nucleus
ventrolateral prefrontal
ventrolateral prefrontal cortex
ventrolateral thalamus
ventromedial
ventromedial hypothalamic nucleus
ventromedial nucleus hypothalamus
ventromedial prefrontal
ventromedial prefrontal cortex
ventromedial prefrontal cortices
ventroposterior
verb
verbal
verbal behavior
verbal fluency
verbal learning
verbal memory
verbal working
verbs
vermal
vermis
vermis cerebellum
vertebral
vertebrate
vertebrate brain
vertebrobasilar
vertical
vertigo
vesicle
vesicles
vestibular
vestibular cortex
vestibular nerve
vestibular nuclei
vestibular nucleus
vestibulo
vestibulospinal
veterans
vhl
vi
vibration
vibratory
vibrotactile
vicarious
video
video clips
videos
viewing
vigilance
vii
viia
viib
viii
viiia
viiib
violations
viral
virtual
virtue
virtues
visceral
visceral sensation
visceromotor
viscerosensory
vision
visions
visual
visual acuities
visual acuity
visual agnosia
visual angle
visual area
visual areas
visual association cortex
visual attention
visual auditory
visual auditory cortex
visual awareness
visual cortex
visual cortices
visual field
visual fields
visual hallucination
visual hallucinations
visual illusion
visual illusions
visual imagery
visual impairment
visual impairments
visual information
visual localization
visual masking
visual memory
visual motion
visual object recognition
visual orientation
visual perception
visual recognition
visual representation
visual search
visual spatial processing
visual stimuli
visual stimulus
visual stream
visual system
visual word
visual word recognition
visual working memory
visualization
visualizations
visually
visually presented
visuo
visuo spatial
visuomotor
visuospatial
visuotopic
vlpfc
vlps
vmpfc
vocabulary
vocal
vocal tics
vocalization
vocalizations
vogt
voice
volition
volume
voluntary
vomeronasal
vomeronasal organ
von
vp
vu
vulnerability
vwm
wade
waist
wake
wakefulness
walker
walking
wallenberg
wandell
wandering
war
warburg
warm
warn
wasting
watching
water
water deprivation
watson
wave
weakness
weaknesses
weber
weight
well
well aging
wernicke
wernicke area
wernicke encephalopathy
west
westphal
wet
wetting
whisker
whistle
white
white matter
white matter brain
white matter cerebellum
white matter tracts
white matters
wider
widowed
wife
wilk
willi
williams
williams syndrome
willingness
willis
wilms
wilson
wilson disease
wing
winkler
winters
wisconsin
wisdom
witelson
withdrawal
withdrawal symptoms
withdrawals
withdrawn
without
wives
wm
wm task
wolfram
woman
women
word
word comprehension
word form
word generation
word order
word pairs
word production
word recognition
word repetition
words
work
working
working memory
working memory function
working memory maintenance
working memory retrieval
working memory storage
working memory updating
workplace
world
worldview
worry
worth
wound
wrist
write
writer
writer cramp
writers
writing
writings
written
x
xi
xii
xiphoid
xx
xy
yo
youth
zero
zilles
zona
zona incerta
zonal
zone
zones
zoster
zygomatic
