# Supplementary material for: NeuroQuery, comprehensive meta-analysis of human brain mapping
Source: eLife. 2020 Mar 4;9:e53385. doi: 10.7554/eLife.53385 (PMC7164961; doi:10.7554/eLife.53385)
Supplement: Source data 1. [file elife-53385-data1.zip › neuroquery_elife_53385_additional_data/table_01/vocabulary_sources.csv]

term	source
Ego-Dystonic Homosexuality	mesh
Traumas, Brain	mesh
Rapid Eye Movements	mesh
Myositides, Inclusion Body	mesh
Stenoses, Aqueductal	mesh
Position Sense Disorders	mesh
Lissencephaly, Classic	mesh
Lenticulostriate Disorders	mesh
Decerebrate States	mesh
Tactile Hallucination	mesh
Role, Man's	mesh
Alcohol-Induced Peripheral Neuropathy	mesh
Hepatic Stupor	mesh
Social Accountability	mesh
Sinus Thrombophlebitides, Petrous	mesh
Reinforcements, Positive	mesh
Vestibular Nerve Neuritis	mesh
Flaccid Dysarthrias	mesh
Metaemotion	mesh
Cell, TSH	mesh
Septum Nucleus, Medial	mesh
Lead Poisoning, Neurologic	mesh
Neuritis	mesh
Limbic Lobes	mesh
Headaches, Tension-Vascular	mesh
Polyneuropathies, Critical Illness	mesh
Commissure, Anterior Cerebellar	mesh
Amygdaloid Nucleus, Cortical	mesh
Hereditary Sensory and Autonomic Neuropathy Type 1	mesh
Developments, Psychosexual	mesh
Dementias, Semantic	mesh
Inflammation, Vestibular Nerve	mesh
Congenital Microcephalies, Severe	mesh
Tropical Myositis	mesh
Gesture	mesh
Hyperreflexia, Autonomic	mesh
Nucleus, Fastigial Cerebellar	mesh
Creutzfeldt-Jakob Syndrome	mesh
Neuropathy, Idiopathic Trigeminal	mesh
Myelitis, Subacute Transverse	mesh
Agyria	mesh
Biofeedback, Electroencephalography	mesh
Lingual Neuropathy, Traumatic	mesh
Gray Matter, Periaqueductal	mesh
Graefe's Disease	mesh
Melkerson Rosenthal Syndrome	mesh
Substance Abuse, Oral	mesh
Supraoptic Groups, Accessory	mesh
Juvenile Absence Epilepsies	mesh
Olivopontocerebellar Degenerations	mesh
Nucleus Raphe Pontis	mesh
Post-Traumatic Encephalopathies	mesh
Pure Alexia	mesh
Basalis Telencephali, Pars	mesh
Spinocerebellar Ataxia 1s	mesh
Subcortical Leukoencephalopathies	mesh
Muscle Hypertonia	mesh
Spatial Processings, Visual-Auditory	mesh
Publishing Peer Reviews	mesh
Nucleus Paracentralis	mesh
Auditory Areas, Temporal	mesh
Opsoclonus Myoclonus Syndrome	mesh
Persistence, Medication	mesh
Ceruleus Complices, Locus	mesh
Personality Disorders, Compulsive	mesh
FSH Producing Cells	mesh
Amnesias	mesh
Pretectums	mesh
Voice Disturbance	mesh
Moral Obligations	mesh
Dystrophia Myotonica	mesh
Wilhelmsen-Lynch Diseases	mesh
Sclerosis, Multiple	mesh
Traumatic Myelopathies	mesh
University Student Drinking	mesh
Reinforcement, Token	mesh
Human Transmissible Spongiform Encephalopathies, Inherited	mesh
Acute Necrotizing Encephalitides	mesh
Peripheral Nerve Neoplasm	mesh
Gangliosidosis GM1, Infantile	mesh
Mating Behavior, Animal	mesh
Polyneuropathy, Lead Induced	mesh
Seizures, Alcohol Withdrawal	mesh
X-Linked Mental Retardations	mesh
Triangularis, Pars	mesh
Sympathetic Dystrophies, Cervical	mesh
Language Disorders	mesh
Periodic Hyperlysinemias	mesh
Nervous System Poisonings	mesh
Facioscapulohumeral Muscular Dystrophies	mesh
Anterior Colliculus	mesh
Central Nervous System Vasculitis	mesh
Pain, Crushing	mesh
Seasonal Affective Disorders	mesh
Prejudices, Racial	mesh
Aneurysm, Posterior Cerebral Artery	mesh
Speech Sound Disorder	mesh
Thalami, Nucleus Ventrolateralis	mesh
Sixth Nerve Palsy	mesh
Traumatic Trochlear Neuropathies	mesh
Cranial Nerve III Injury	mesh
Learnings, Verbal	mesh
Cingulate Cortex	mesh
Nerve Root Compression	mesh
Hypertonia, Detrusor Muscle	mesh
Touch Perception	mesh
Cavernous Angiomatous Malformation	mesh
Miller Dieker Lissencephaly Syndrome	mesh
Syndrome, Myofacial Pain	mesh
Finger-Agnosia-Left-Right-Confusion-Acalculia-Agraphia	mesh
Addictions, Neonatal Passive	mesh
Complex, Amygdaloid Nuclear	mesh
Recklinghausens Disease of Nerve	mesh
Macropsia	mesh
Multidirectional Nystagmus	mesh
Fathers	mesh
Dentist-Patient Relation	mesh
Discrimination, Pitch	mesh
Recurrent Vertigos, Episodic	mesh
Polyneuropathy Organomegalies	mesh
Unexplained Syndromes, Medically	mesh
Syndrome, Sheehan	mesh
Familial Amyloid Polyneuropathy, Type VI	mesh
Secondary CNS Vasculitis	mesh
Foreign Body, Eye	mesh
Workplace Incivility	mesh
Brain Ischemia-Anoxias	mesh
Self Appraisal	mesh
Melancholia, Involutional	mesh
Hematoma, Chronic Subdural	mesh
Teratoma, Hypothalamic	mesh
Textbooks, Programmed	mesh
Fukuyama Type Congenital Muscular Dystrophy	mesh
Posterior Thalamic Nuclear Group	mesh
Dyskinesia, Medication Induced	mesh
Metabolic Encephalopathy, Acquired	mesh
Nerve Contusions, Glossopharyngeal	mesh
Paraneoplastic Syndromes, Nervous System	mesh
Muscular Dystrophy Limb Girdle with Alpha Sarcoglycan Deficiency	mesh
Lufts Disease	mesh
Darkshevichs Nucleus	mesh
Corpus Callosum Ageneses	mesh
Pseudobulbar Palsies	mesh
Animal Distribution	mesh
Skill, Interpersonal	mesh
Malformations of Cerebral Cortex Development	mesh
Tactile Illusion	mesh
Giant Axonal Neuropathy 1 (GAN1)	mesh
Cerebellopontine Angle Tumors	mesh
Dysglossia	mesh
Psychopathic Personalities	mesh
Disorders, Neuronal Migration	mesh
Cockayne Syndrome, Type A	mesh
Frey Syndrome	mesh
Archipallium	mesh
Generalized Absence Seizure	mesh
Pretectal Nucleus, Principal	mesh
Cord Transections, Spinal	mesh
Avulsions, Laryngeal Nerve	mesh
Granulomous Cerebral Cryptococcoses	mesh
Shell Shocks	mesh
Predorsal Bundles	mesh
Subdural Hygroma	mesh
Syndrome, Parsonage-Aldren-Turner	mesh
Neuralgia, Sphenopalatine	mesh
Organic Mutism	mesh
Sporadic Dystonias	mesh
Cramps, Limb	mesh
Step-Parent	mesh
Neoplasms, Brain	mesh
Reflex, Anal, Decreased	mesh
Disorder, Histrionic Personality	mesh
Meningioma, Angiomatous	mesh
Neglect, Hemisensory	mesh
Progressive Hemifacial Atrophy	mesh
X Linked Lissencephaly	mesh
Cerebral Neocortices	mesh
Research, Communication	mesh
Cluttering	mesh
Toxic Encephalitides	mesh
Injury, Cranial Nerve V	mesh
Central Cord Injury Syndrome	mesh
Recontacts	mesh
Paralysis, Third-Nerve	mesh
Duties, Moral	mesh
Bulbar Palsies	mesh
Scotomas, Bjerrum	mesh
Area, Sensorimotor	mesh
Duck Gait	mesh
Serogroup Y, Meningococcal Meningitis	mesh
Non-Suicidal Self Injury	mesh
Psychomotor Disorder, Developmental	mesh
Hippel-Lindau Disease	mesh
Nocturnal Myoclonus Syndrome	mesh
Eosinophilia-Myalgia Syndromes	mesh
Periventricular Nodular Heterotopias	mesh
Syndromes, Anarchic Hand	mesh
Radiatums, CA3 Stratum	mesh
Luys Nucleus	mesh
Nucleus, Olivary	mesh
Amygdaloid Nucleus, Medial	mesh
Brain	mesh
Galactosylceramide beta-Galactosidase Deficiencies	mesh
Learning	mesh
Meningioma, Secretory	mesh
Pattern Recognition, Auditory	mesh
Body Sensation Hallucinations	mesh
New Variant Creutzfeldt-Jakob Disease	mesh
Rudimentary Meningocele	mesh
Degenerative Diseases, Nervous System	mesh
Spinal Cord Syphilis	mesh
1s, Speech-Language Disorder	mesh
Neuritis, Acute Vestibular	mesh
Motor Area, Secondary	mesh
Value Orientations	mesh
Seizure, Febrile, Simple	mesh
Nocturnal Myoclonus Syndromes	mesh
Life Experiences	mesh
Slow-Channel Congenital Myasthenic Syndromes	mesh
Spinocerebellar Ataxia 7s	mesh
Dissociative Hysteria	mesh
Anti-NMDAR Encephalitides	mesh
X-Linked Mental Retardation and Macroorchidism	mesh
Married Persons	mesh
Matriarchy	mesh
Relations, Family	mesh
Convulsive Seizures	mesh
Racial Prejudice	mesh
Pretectal Area	mesh
CNS Vasculitis, HIV Associated	mesh
Biotin Responsive Encephalopathy	mesh
Congenital Myasthenic Syndromes	mesh
Ophthalmoplegia, Pigmentary Degeneration of Retina, and Cardiomyopathy	mesh
Impairment, Light Touch Sensation	mesh
Barrier, Blood-Brain	mesh
X Linked Adrenoleukodystrophy	mesh
Holoprosencephalies	mesh
Gait, Broadened	mesh
Muscular Atrophy, Progressive	mesh
Dietary Habits	mesh
Lambert-Eaton Myopathic-Myasthenic Syndrome	mesh
Neoplasms, Brain, Primary	mesh
Exclusive Breast Feeding	mesh
Identities, Social	mesh
Convulsion	mesh
Loss of Consciousness	mesh
Bulb, Main Olfactory	mesh
Vestibular Deficiency, Bilateral	mesh
Metacognitive Controls	mesh
Aphasias, Functional	mesh
Efficacy, Self	mesh
Autoimmune Diseases, Nervous System	mesh
Depersonalization Disorders	mesh
Motor Tic Disorders	mesh
Presubiculums	mesh
Self Mutilation	mesh
Reserve, Brain	mesh
Substantia Innominata	mesh
Inappropriate FSH Secretion Syndrome	mesh
Psychosis	mesh
Agraphias, Acquired	mesh
Pathway, Perforant	mesh
Post-Traumatic Cerebrospinal Fluid Otorrhea	mesh
Parabrachialis Mediali, Nucleus	mesh
Presubiculum	mesh
Paresthesia, Painful	mesh
Meta-cognitive Monitorings	mesh
Mad Hatters Disease	mesh
Autonomic Central Nervous System Diseases	mesh
HMSN 1B	mesh
Non Syphilitic Argyll Robertson Pupil	mesh
Racial Discrimination	mesh
Aphasia, Conduction	mesh
Drainages, Cerebrospinal Fluid	mesh
Cortex Primaries, Visual	mesh
Gaucher Disease, Subacute Neuronopathic Form	mesh
Polymyositis	mesh
Attacks, Panic	mesh
Stage, Oral Erotic	mesh
Electronic Cigarette Uses	mesh
Hemorrhages, Cranial Epidural	mesh
Abstinence Syndromes, Neonatal	mesh
Acoustic Neuromas	mesh
X-Linked Periventricular Heterotopias	mesh
Amyotrophies, Hereditary Neuralgic	mesh
Childhood Progressive Bulbar Palsy	mesh
Nuclei, Rostral Intralaminar	mesh
Fornices, Brain	mesh
Hippocampal Sector CA1	mesh
Globoid Cell Leukoencephalopathies	mesh
Tumor, Posterior Fossa	mesh
Sons	mesh
Language Delay	mesh
Hemicrania Migraine	mesh
Marriage	mesh
Syndrome, Brown-Sequard	mesh
Type 1 Duane Retraction Syndrome	mesh
Acute Confusional Senile Dementia	mesh
Hyperalgesias, Primary	mesh
Fibrous Meningioma	mesh
Depth Perceptions	mesh
Social Interactions	mesh
Social Reinforcements	mesh
Epidural Neoplasm	mesh
Semantic Aphasia	mesh
Nucleus of the Solitary Tract	mesh
von Recklinghausen Disease	mesh
Nucleus, Deep Cerebellar	mesh
Phorias	mesh
Type 3 Gaucher Disease	mesh
Intermittent Maple Syrup Urine Disease	mesh
Dejerine-Sottas Syndrome	mesh
Speech	mesh
Myoclonus Progressive Epilepsy of Unverricht and Lundborg	mesh
Lobule IXs	mesh
Congenital Vocal Cord Palsy	mesh
Areas, Supplementary Motor	mesh
Dejerine-Roussy Syndrome	mesh
Psychosexual Dysfunction	mesh
Deficiency, Acid Maltase	mesh
Reserves, Cognitive	mesh
Nucleus, Subfascular	mesh
Nuclei, Intercalated Amygdaloid	mesh
Personalities, Psychopathic	mesh
Smoking, Quitting	mesh
Atrophy, Muscular, Spinobulbar	mesh
Anterior Cingulate Cortices	mesh
First-Nerve Palsy, Traumatic	mesh
Blindnesses, Acquired Word	mesh
Just-Noticeable Difference	mesh
Surrogate Mothers	mesh
Binge Eating Disorder	mesh
Deficiency Disease, UDPglucose 4 Epimerase	mesh
Infantile Neuroaxonal Dystrophy	mesh
Neurogenic Urinary Bladder	mesh
Fasciculation, Tongue	mesh
Brain Capillary Telangiectasia	mesh
Neuropathies, Brachial Plexus	mesh
Xanthomatous Meningioma	mesh
Reticular Formations, Midbrain	mesh
Hematomas, Cranial Extradural	mesh
High Pressure Neurological Syndrome, Experimental	mesh
Paralyses	mesh
Swift's Disease	mesh
Clostridium botulinum Infections	mesh
Deficiencies, Pfkm	mesh
Bourneville's Syndrome	mesh
Paralysis, Unilateral, Vocal Cord	mesh
Stages, Anal	mesh
Behaviors, Tool Use	mesh
Cinereums, Tuber	mesh
Sixth-Nerve Traumas	mesh
Astasia-Abasia	mesh
Hereditary Autosomal Recessive Spastic Paraplegia	mesh
Hypoventilation, Central Alveolar	mesh
Auditory Hallucinations	mesh
Oral Sex	mesh
Auricular Syndrome of Ramsay Hunt	mesh
Porencephaly	mesh
Traumas, Vicarious	mesh
Juvenile Canavan Disease	mesh
Deliriums, Sepsis-Associated	mesh
Perceptual Disorder	mesh
Secondary Trigeminal Neuralgias	mesh
Midbrain Hemorrhage, Traumatic	mesh
Lymphocytic Panhypophysitis	mesh
Basal Forebrain Areas	mesh
Trochlear Nerve Transections	mesh
Dystrophy, Myotonic	mesh
Accessory Nerve Avulsions	mesh
Tremors, Fine	mesh
Novelty Seeking Behavior	mesh
Hypovolemia, CSF	mesh
Epilepsies, Familial Tonic-Clonic	mesh
Mental Retardation, X-Linked	mesh
Neuropathies, Hereditary Sensory	mesh
Tumors, Brain Ventricular	mesh
Ageusia	mesh
Internal External Control	mesh
Insulae Terminali	mesh
Syndrome, Aicardi	mesh
Multiinfarct Dementias	mesh
Dandy-Walker Deformity	mesh
Rejection	mesh
Incipient Schizophrenias	mesh
Marriage Consummation	mesh
Distance Perception	mesh
Phonation Disorder	mesh
Vascular Trauma, Brain	mesh
Familial Hemiplegic Migraine	mesh
Olfactory Tract, Lateral	mesh
Adult Daughters	mesh
Communication Disorders, Childhood	mesh
Double Bind Interaction	mesh
Abducens Nerve Palsies	mesh
Gaucher Disease, Type 2	mesh
Anhedonias	mesh
Head Injuries, Multiple	mesh
Decussations, Optic	mesh
Drug Abuse, Prescription	mesh
Lateral Tuberal Nucleus	mesh
Child Language	mesh
Melancholias	mesh
Seizures, Focal	mesh
Syndrome, Sturge's	mesh
Reality Testings	mesh
Arcuate Nucleus 3	mesh
Ventral Nuclear Mass	mesh
Central Nervous System Lupus Vasculitis	mesh
Zones, Subventricular	mesh
Nerve Palsies, Sciatic	mesh
Corpus Striatum	mesh
Relation, Nurse-Physician	mesh
Leptomeningeal Cyst	mesh
Hemipareses	mesh
Detections, Signal (Psychology)	mesh
Disorders, Psychoacoustical	mesh
Curiosities	mesh
Hypnapompic Hallucination	mesh
Lafora-Body Disease, Late Onset	mesh
Botulism	mesh
Healthcare Patient Acceptances	mesh
Somnolescent Starts	mesh
Abuse, Phencyclidine	mesh
Assisted Deaths	mesh
Birth, First	mesh
Precentral Motor Cortex	mesh
Executive Controls	mesh
Canavan Disease, Sporadic Form	mesh
Facial Nerve Injuries	mesh
Alstrom Syndrome	mesh
Tractus Solitarius Nucleus	mesh
Repression Sensitization	mesh
Kjer Optic Atrophy	mesh
Review, Research Peer	mesh
Familial Cavernous Malformation	mesh
Nucleus, Raphe	mesh
Lissencephaly, X Linked	mesh
Nemaline Myopathy	mesh
Medication Noncompliance	mesh
Recognition Agnosia, Facial	mesh
Comprehension Disorder, Auditory	mesh
Disorders, Hypothalamic-Adenohypophyseal	mesh
Tyrosinemia, Type I	mesh
Type III Machado Joseph Disease	mesh
Accessory Cuneate Nucleus	mesh
Thoracic Outlet Syndrome, Neurogenic	mesh
Upper Motor Neuron Facial Palsy	mesh
Neuropathy, Hereditary Sensory Radicular, Autosomal Recessive	mesh
Mobius Syndrome	mesh
Myasthenia Gravis, Neonatal	mesh
Primary Dystonias	mesh
Eighth Cranial Nerve Injuries	mesh
Personality Disorders, Borderline	mesh
Catastrophization	mesh
Craniofacial Pain Syndromes	mesh
Partial Complex Epilepsy, Cryptogenic	mesh
Gender Relation	mesh
Embolic Infarction, Posterior Cerebral Artery	mesh
Meningoencephalitides, Primary Amebic	mesh
Abscess, Multiple Brain	mesh
Hemorrhage, Traumatic Medullary	mesh
Type I Mucolipidoses	mesh
Social Isolation	mesh
Papilledema	mesh
Disorders, Reactive Attachment	mesh
Deficiency Disease, Galactose 1 Phosphate Uridyl Transferase	mesh
Mesulam Syndrome	mesh
Airoceles, Cranial	mesh
Behavior, Helping	mesh
Nuclear Families	mesh
Central Nuclei	mesh
Behaviors, Self-Destructive	mesh
Internal Carotid Artery Dissection	mesh
Blinks, Attentional	mesh
Family Size	mesh
West Nile Fever Myelitis	mesh
Lobules, Posterior Paracentral	mesh
Midbrain Raphe	mesh
Sleep Disorders, Environmental	mesh
Accessory Basal Nucleus	mesh
Coeruleus Complices, Locus	mesh
Kearn-Sayre Mitochondrial Cytopathy	mesh
Geniculatum Mediale, Corpus	mesh
Psychogenic Hearing Loss	mesh
[OBSOLETE] Child Mental Disorder	mesh
Hydrocephalus, Post-Traumatic	mesh
Spasm, Ciliary Body	mesh
Neuropathy, Cranial	mesh
Auditory Pattern Recognition	mesh
Alcohol-Related Autonomic Polyneuropathies	mesh
Ekbom Psychogenic Parasitoses	mesh
Olfactory Perception	mesh
Aphonia Paralytica	mesh
Traumatic Intracranial Hematoma	mesh
Central Sleep Apneas	mesh
Hydrocephalus Ex-Vacuos	mesh
Cerebral Hemorrhage, Traumatic	mesh
Skills, Coping	mesh
Dysraphicus, Status	mesh
Perceptions	mesh
Palsies, Bell	mesh
Naegleria fowleri Infections	mesh
Alteration, Appetite	mesh
Hypothalamic Teratoma	mesh
Psychosexual Developments	mesh
Reading Disabilities, Developmental	mesh
Superior Frontal Convolution	mesh
Peroneal Neuropathy	mesh
Communications, Partner	mesh
Cerebrospinal Fluid Otorrheas	mesh
Cessation, Tobacco Use	mesh
Cortices, Pyriform	mesh
Abstinence, Sexual	mesh
Transection, Hypoglossal Nerve	mesh
Binge Drinking	mesh
Executive Function	mesh
Areflexic Dystasias, Hereditary	mesh
Gelineau's Syndrome	mesh
Coping Skills	mesh
Hydrocephalus, Congenital	mesh
Depressive Disorders	mesh
Landouzy-Dejerine Dystrophies	mesh
II, Olivopontocerebellar Atrophy	mesh
Raphe Obscurus Nucleus	mesh
Hereditary Hyperekplexias	mesh
Primary Stabbing Headache	mesh
Tumors, Cranial Nerve, Benign	mesh
Vogt-Koyanagi-Harada Disease	mesh
Psychological Orientation	mesh
Assessments, Self	mesh
Ninth Nerve Palsy, Traumatic	mesh
Fulminant Hepatic Failure with Cerebral Edema	mesh
Syndrome, Nocturnal Myoclonus	mesh
Basilar Artery Stenoses	mesh
Muscular Dystrophy	mesh
Mothers, Host	mesh
Primary CNS Vasculitis	mesh
Occipital Region Trauma	mesh
Alzheimer Sclerosis	mesh
Resistant Depressions, Treatment	mesh
Dystrophy, Juvenile Neuroaxonal	mesh
Neonatal Substance Withdrawal	mesh
Encephalopathy, Post Concussive	mesh
Cataplexy	mesh
Delusory Parasitosis, Ekbom	mesh
Hunters Syndrome	mesh
Degeneration, Paraneoplastic Cerebellar	mesh
Arteritides, Cranial	mesh
Deprivation-Induced Amblyopias, Stimulus	mesh
Disorder, Affective	mesh
Chronic Progressive External Ophthalmoplegia with Myopathy	mesh
Deviations, Skew	mesh
Encephalopathies, Post-Traumatic	mesh
Claustrophobias	mesh
Neurodegenerative Disorders	mesh
Binswanger's Disease	mesh
Physiologic Anisocoria	mesh
Lyme Polyradiculitides	mesh
Cessation, Smokeless Tobacco	mesh
Optic Flows	mesh
Headaches, Sick	mesh
Compliance, Medication	mesh
Common Carotid Artery Thrombosis	mesh
Complex Island, Calleja	mesh
Seizure Disorder, Generalized, Convulsive	mesh
Autosomal Recessive Centronuclear Myopathy	mesh
Arteriovenous Malformations, Intracranial	mesh
Campi Foreli, Nucleus	mesh
Meningoencephalitides, Acanthamoeba	mesh
Emery-Dreifuss Muscular Dystrophy, Autosomal Dominant	mesh
Polyneuropathy, Motor	mesh
ALD (Adrenoleukodystrophy)	mesh
Neuropathy, Hypoglossal	mesh
Anterior Perforated Substance	mesh
CAVE Complex	mesh
Gait Disorders, Sensorimotor	mesh
Matter, Grey	mesh
Spinal Muscular Atrophy, Scapuloperoneal Form	mesh
Friedreich Disease	mesh
Nucleus, Central Lateral	mesh
Interparental Conflict	mesh
Acoustic Nerve Disorder	mesh
Syndromes, Shoulder-Hand	mesh
Cardiac Neurosis	mesh
Sphincter Ruptures, Pupillary	mesh
Posterior Thalamic Nucleus	mesh
Psychosis, Mercury	mesh
Type III Mucolipidoses	mesh
Subceruleus, Nucleus	mesh
Childhood Schizophrenia	mesh
Kussmauls Aphasia	mesh
Lobule 9s	mesh
Leadership	mesh
Seizure, Generalized Absence	mesh
Night Eating Syndromes	mesh
Cerebellopontine Angle Tumor	mesh
Self-Injurious Behaviors	mesh
Opiate Addiction	mesh
Abducens Nerve Trauma	mesh
Spatial Memories	mesh
Trauma, Trigeminal Nerve	mesh
Medial Geniculate Complices	mesh
Gaucher Disease, Non Neuronopathic Form	mesh
Behaviors, Stereotyped	mesh
Posterior Cingulate Regions	mesh
Aneurysmal Subarachnoid Hemorrhage	mesh
Relations, Pharmacist-Patient	mesh
Adie Syndrome	mesh
Painful Erections, Sleep-Related	mesh
Neuroses, Neurasthenic	mesh
Behavior, Appetitive	mesh
Multitasking Behaviors	mesh
Gustatory Hyperhidrosis	mesh
Eye Burns	mesh
Benign Childhood Epilepsy With Centro-Temporal Spikes	mesh
Lower Extremity Paresis	mesh
Benedict Syndrome	mesh
Reaction, Flight	mesh
Neurogenic Tachypneas, Sleep-Related	mesh
Complete Hearing Loss	mesh
Moersch-Woltmann Syndrome	mesh
Abuse, Alcohol	mesh
Treatment-Resistant Depressive Disorders	mesh
Anencephalies, Partial	mesh
Spinocerebellar Ataxia Type 7	mesh
Nucleus Putamen	mesh
Precuneus Cortex	mesh
Ventralis Posterior, Nucleus	mesh
Self-Control	mesh
Paralysis, Vocal Cord	mesh
Metathalamus	mesh
Syndrome, Obesity Hypoventilation	mesh
VHL Syndrome	mesh
Inflammatory Linear Verrucous Epidermal Naevus	mesh
Tremor, Continuous	mesh
Follicle Stimulating Hormone, Inappropriate Secretion	mesh
Ventral Posteromedial Nucleus	mesh
Mediating	mesh
Eighth-Nerve Palsies, Traumatic	mesh
Periodic Fever, Dutch Type	mesh
Loneliness	mesh
Central Lateral Thalamic Nucleus	mesh
Gyrus Temporalis Superiors	mesh
Fucosidosis Type II	mesh
Cysts, Suprasellar	mesh
Floppy Muscles	mesh
Post-Ictal Memory Losses	mesh
Tumor, Optic Nerve, Benign	mesh
Behavior, Drinking	mesh
Syndrome, Prader-Willi	mesh
Social Distance	mesh
Amnesia, Global	mesh
Syndrome, Gelineau's	mesh
GH Cells, Pituitary	mesh
Esotropia, Secondary	mesh
Comas, Post-Head Injury	mesh
Nevus Sebaceus of Jadassohn	mesh
Massive Tremor	mesh
Therapy-Resistant Depression	mesh
Tetanies	mesh
Hereditary Sensory Radicular Neuropathy, Recessive Form	mesh
Tract, Olfactory	mesh
Avulsion, Oculomotor Nerve	mesh
Nucleus, Intermediate Oculomotor	mesh
Pineal Parenchymal Tumor	mesh
Oculomotor Nerve Disorder	mesh
Polyneuropathy, Lead	mesh
Primary Polydipsias	mesh
Entrapment, Pudendal Nerve	mesh
Frontotemporal Lobe Dementias (FLDEM)	mesh
Habits, Dietary	mesh
Avulsions, Trochlear Nerve	mesh
Picks Disease of Brain	mesh
Muscular Dystrophy, Emery-Dreifuss, Autosomal Recessive	mesh
Psychosis, Brief Reactive	mesh
Good Sleep Habit	mesh
Hemispatial Neglect	mesh
Whistleblowers	mesh
Paraneoplastic Encephalomyelitides	mesh
Myelencephalon	mesh
Mesencephalic Tegmentums	mesh
Organoleptic	mesh
Wernicke Encephalopathy	mesh
Refractory Period, Psychologic	mesh
Holoprosencephalies, Alobar	mesh
Palsy, Fourth Nerve	mesh
Herpes Zoster Auricularis	mesh
Neurofibromatosis, Central NF2	mesh
Developmental Reading Disabilities	mesh
Conversion Disorders	mesh
Meningeal Neoplasms	mesh
Cryptogenic Tonic-Clonic Epilepsy	mesh
Syndrome, Willis-Ekbom	mesh
Trauma, Forehead	mesh
Congenital Insensitivity to Pain with Anhidrosis	mesh
Nucleus, Anterior Pulvinar	mesh
Guillain Barre Syndrome, Miller Fisher Variant	mesh
Cerebellar White Matter	mesh
Epilepsies, Atonic	mesh
Pathways, Perforant	mesh
Migraines, Abdominal	mesh
Disease, Kuf's	mesh
Uncinate Seizures	mesh
Aneurysm, Cerebral	mesh
Chronic Fatigue Syndromes	mesh
Weaknesses, Muscle	mesh
Transfers (Psychology)	mesh
Neuropathies, Cranial	mesh
Delayed Memory	mesh
Hallucinations, Mood Incongruent	mesh
Type IV Familial Amyloid Polyneuropathy	mesh
Cleft Spine	mesh
Abuses, Substance	mesh
Autosomal Dominant Parkinsonism	mesh
Syndrome, Cri-du-Chat	mesh
Nuclei, Preoptic	mesh
Visual Seizures	mesh
Psychogenic Parasitoses, Ekbom	mesh
Periods, Latency	mesh
Imaginations	mesh
Cortical Plates	mesh
Hypothalamus Posteriors	mesh
Nerve Disease, Femoral	mesh
Traumatic Third Nerve Palsy	mesh
Palsies, Abducens Nerve	mesh
Porencephaly, Type 1	mesh
Pain Syndrome Type I, Regional, Complex	mesh
Married, Currently	mesh
Myelinolysis, Central Pontine	mesh
Polios	mesh
Amyloid Polyneuropathy, British Type	mesh
Behaviors, Multi-Tasking	mesh
Cranial Neuropathies, Traumatic	mesh
Mother-Infant Interactions	mesh
Behavior, Infant	mesh
Risky Health Behavior	mesh
Posterior Fossa Hemorrhage	mesh
Familial Polyneuropathies	mesh
Transections, Laryngeal Nerve	mesh
Meynert Basal Nucleus	mesh
Cleft Cysts, Rathke's	mesh
Dandy-Walker Cyst	mesh
Intracranial Hemorrhages, Traumatic	mesh
Peripheral Autoimmune Demyelinating Disease	mesh
Atrophy, Striatonigral	mesh
Encephalomyelitis, Allergic	mesh
Conflicts, Interparental	mesh
Layer, Neocortical Multiform	mesh
Marijuana Smoking	mesh
Crushing Skull Injuries	mesh
Fractures, Basilar Skull	mesh
Pars Reticulata	mesh
Syndrome, Kearns-Sayre-Shy-Daroff	mesh
beta Galactosidase 1 Deficiency	mesh
External Ophthalmoplegia	mesh
Nerve Inflammations, Vestibular	mesh
Abdominal Polyradiculopathy	mesh
Neocortical Molecular Layers	mesh
Glossopharyngeal Nerve Contusions	mesh
Tic Disorder, Vocal	mesh
Healthy Lifestyles	mesh
Aphasia, Syntactical	mesh
Gustatory Perceptions	mesh
Restless Legs Syndrome	mesh
Lazy Eye	mesh
Pain, Migratory	mesh
Telencephalic Commissures	mesh
Tinnitus, Tensor Tympani Induced	mesh
Exotropia	mesh
Lingual Nerve Transection	mesh
Alcohol Related Disorders	mesh
Functions, Sensory	mesh
Idiopathic Torsion Dystonia	mesh
Septalis Lateralis, Nucleus	mesh
Tritan Defect	mesh
Communication, Manual	mesh
Olivo-Ponto-Cerebellar Degenerations	mesh
Psychological Feedback	mesh
Tuberal Nuclei, Lateral	mesh
Desired Family Size	mesh
Fascia Dentata	mesh
Masochisms, Sexual	mesh
Vestibular Nerve Disorders	mesh
Behaviors, Obsessive	mesh
Artery Infarction, Heubner	mesh
Polyneuropathies, Acquired	mesh
Micropolygyrias, Cerebral	mesh
Walker Warburg Syndrome	mesh
Muscle, Floppy	mesh
Hereditary Choreas	mesh
Opsoclonus-Myoclonus Syndrome	mesh
Pineal Parenchymal Tumors	mesh
Neuromas, Intermetatarsal	mesh
Childbearing, Delayed	mesh
Self Stimulation	mesh
Trapezoid Nuclear Complex	mesh
Mothers, Surrogate	mesh
Primary Exotropia	mesh
Kussmaul's Aphasia	mesh
Retraction Syndromes, Co-Contractive	mesh
Hashish Abuse	mesh
Cleft, Schizencephalic	mesh
Power	mesh
Neurocytomas, Central	mesh
Thalamic Nuclei, Intralaminar	mesh
Atrophy I, Olivopontocerebellar	mesh
Hypoglossal Nerve Avulsions	mesh
Perception, Olfactory	mesh
Huntington Disease, Late Onset	mesh
Hurst's Disease	mesh
Carotid Circulation Transient Ischemic Attack	mesh
Competence, Mental	mesh
Ages, Parental	mesh
Hypersomnia, Recurrent	mesh
Juvenile Pyruvate Dehydrogenase Complex Deficiency Disease	mesh
Bradykinesias	mesh
Social Anxiety Disorders	mesh
Anti-NMDAR Encephalitis, Paraneoplastic	mesh
Periodic Hypersomnia	mesh
Abducens Nerve Injury	mesh
Syndrome, Acquired Gerstmann's	mesh
Cocaine Related Disorders	mesh
Long-Term Memories	mesh
Veterans Family	mesh
Phonation Apraxia	mesh
Neurocutaneous Disorder	mesh
Weber-Fechner Law	mesh
Convexity Meningiomas, Cerebral	mesh
Ventriculitides, Infectious	mesh
Acquired Metabolic Encephalopathies	mesh
Hemimotor Seizure Disorders	mesh
Sleep-Related Neurogenic Tachypnea	mesh
Cortical Plate	mesh
Syndrome, Marinesco-Sjogren-Garland	mesh
Catalepsies	mesh
Hypothalamo Neurohypophysial Region Neoplasms	mesh
Intergenerational Relation	mesh
Disease, Creutzfeldt Jacob	mesh
Recklinghausen's Disease of Nerve	mesh
Malignant Hypothalamic Neoplasm	mesh
Trauma, Abducens Nerve	mesh
Vogt Spielmeyer Disease	mesh
Parahippocampal Gyri	mesh
Parkinson's Disease, Idiopathic	mesh
Monocular Esotropia	mesh
Cranial Nerve VI Injury	mesh
Memories, Spatial	mesh
Neuropathy, Trochlear	mesh
CA4, Hippocampal Sector	mesh
Taste Threshold	mesh
Suprachiasmatic Nuclei	mesh
Hypophysis Cerebrus	mesh
Phenylketonuria I	mesh
Commissures, Hippocampal	mesh
Strias, Dorsal Acoustic	mesh
Fastigial Nucleus	mesh
Avulsion, Laryngeal Nerve	mesh
Relations, Intergenerational	mesh
Syndrome-Myopathy, Marinesco-Sjogren	mesh
Angioma, Familial Cavernous	mesh
Dysfunctions, Sleep Initiation	mesh
Anosognosia	mesh
Healthy Diet	mesh
Catatonia	mesh
Atrophy, Myelopathic Muscular	mesh
Cerebrospinal Fluid Drainage, Traumatic	mesh
Autoimmune Demyelinating Diseases, Spinal Cord	mesh
Body Schema	mesh
Hyperventilation Syncope	mesh
Seizure, Gustatory	mesh
Tegmental Tracts, Central	mesh
Nucleus Ruber	mesh
Sleeper Syndromes, Long	mesh
Behavior	mesh
Ganglion, Basal	mesh
Kleine Levin Critchley Syndrome	mesh
Adrenoleukodystrophy, X-Linked	mesh
Trauma, Eleventh-Nerve	mesh
Disorders, Adjustment	mesh
Cantrells Pentalogy	mesh
Social Discrimination	mesh
Tastes, Metallic	mesh
Bereavement	mesh
Broca Diagonal Band	mesh
Neurotoxicity Syndrome, Lead, Adult	mesh
Nucleus, Medial Pulvinar	mesh
Sinus, Dermal	mesh
Pain Perception	mesh
Thalamic Nucleus, Parafascicular	mesh
Cerebral Ventriculomegalies	mesh
Post-Polio Syndrome	mesh
Peroneal Neuropathy, Deep	mesh
Neuropathy, Alcohol-Induced Peripheral	mesh
Fatal Familial Insomnias	mesh
Obsessive-Compulsive Personality	mesh
Predatory Behaviors	mesh
Psychoneuroses	mesh
CNS Vasculitis, HIV-Associated	mesh
Region, Prepyriform	mesh
Personality Disorder, Passive-Aggressive	mesh
Duplication, Chromosome 13	mesh
Disorder, Child Mental	mesh
Child Mental Disorders	mesh
Pelizaeus-Merzbacher Disease	mesh
Alcohol Drinking	mesh
V-CJD (Variant-Creutzfeldt-Jakob Disease)	mesh
Myopathies, CPEO with	mesh
Syndromes, Fragile X	mesh
Progressive Multifocal Leukoencephalopathy	mesh
Carotid Atheroscleroses	mesh
Childhood Mercurialisms, Chronic	mesh
Neoplasm, Benign Meningeal	mesh
Contusion, Trochlear Nerve	mesh
Cancer, Meningeal	mesh
Aggressions	mesh
Arsenic Poisonings, Organic	mesh
Dermatomyositis, Juvenile	mesh
Tonic-Clonic Epilepsies, Cryptogenic	mesh
Cranial Neuropathy, Traumatic	mesh
Dentatorubral Pallidoluysian Atrophy	mesh
Fatigable Positional Nystagmus	mesh
Meningeal Herniation	mesh
Brown's Tendon Sheath Syndrome	mesh
Hereditary Sensory and Autonomic Neuropathies	mesh
Post Concussion Syndrome	mesh
Solitary Nuclear Complices	mesh
Mononeuropathy Multiplex Syndrome	mesh
Metabolic Disorder, Central Nervous System, Acquired	mesh
Disorders, Passive-Aggressive Personality	mesh
Internal Carotid Artery Diseases	mesh
Echo Reaction	mesh
Transections, Hypoglossal Nerve	mesh
Personality, Coronary-Prone	mesh
Neocortical External Granular Layer	mesh
Lateral Pulvinar Nucleus	mesh
Venous Angiomas, Intracranial	mesh
Racism	mesh
Brain Stem Vertigo	mesh
Risk Taking	mesh
Familial Dysautonomia, Type 2	mesh
Modifications, Diet	mesh
Lyme Meningoradiculitis	mesh
Eleventh Cranial Nerve Injuries	mesh
Gyrus, Hippocampal	mesh
Strabismus, Divergent	mesh
Visual Disorientation Syndromes	mesh
Meningioma, Intracranial	mesh
Tremors, Passive	mesh
Hypertonias, Detrusor Muscle	mesh
Personality, Schizoid	mesh
Pontis, Tegmentum	mesh
Pituitary Gland, Intermediate	mesh
Carotid Artery Injury	mesh
Tarui's Disease	mesh
Esodeviation	mesh
Infectious Ventriculitides	mesh
Response, Electrodermal	mesh
Nerve Contusion, Oculomotor	mesh
Brain Abscess, Pyogenic	mesh
Color Vision Defects	mesh
Meningioma, Hemangioblastic	mesh
Epilepsy, Abdominal	mesh
Dressing Apraxia	mesh
Charcot Marie Tooth Disease, Type IB	mesh
Syndrome, Walker-Warburg	mesh
Neuropathy, Radial	mesh
Child Development Disorder	mesh
Autosomal Dominant Emery-Dreifuss Muscular Dystrophy	mesh
Dementias	mesh
Inadequate Personality	mesh
Spinal Cerebrospinal Fluid Leak, Traumatic	mesh
Results Knowledges (Psychology)	mesh
Commotio Cerebri	mesh
Anti-NMDAR Encephalitis	mesh
Senses, Tactile	mesh
Hyperactivity, Psychomotor	mesh
Raphes Dorsali, Nucleus	mesh
Phakomatosis, Organoid Nevus	mesh
Visual Verbal Agnosia	mesh
Neoplasm, Cerebral Ventricle	mesh
Traumatic Ninth Nerve Palsy	mesh
Gait Apraxias	mesh
Hilus Gyri Dentati	mesh
Interpeduncularis, Nucleus	mesh
Optic Disk Disorders	mesh
Cortical Dysplasia	mesh
Laryngeal Nerve Contusion	mesh
Stereotyping	mesh
Nerve Injury, Accessory	mesh
Spasm, Nodding	mesh
Olivary Nucleus	mesh
Attentional Bias	mesh
Alert Fatigue Health Personnel	mesh
Color Perceptions	mesh
Dyscalculias, Developmental	mesh
Temporal Horn	mesh
Diffuse Cerebral Sclerosis of Schilder	mesh
Families	mesh
Set	mesh
Degeneration, Corticostriatal-Spinal	mesh
Type III Canavan Disease	mesh
Lissencephaly, Miller-Dieker	mesh
Encephalitides, Paraneoplastic Limbic	mesh
Facial Neuropathies, Familial	mesh
Nucleus Centrum Medianums	mesh
Gyrus, Medial Occipitotemporal	mesh
Pituitary GH Cells	mesh
Future Generations	mesh
Anti Gay Bias	mesh
Anomalous Cervical Rib Syndrome	mesh
Degenerations, Olivo-Ponto-Cerebellar	mesh
Trigeminal Neuralgia, Idiopathic	mesh
Nervous System Diseases, Manganese-Induced	mesh
POMT1-Related Muscle-Eye-Brain Disease	mesh
Polyradiculoneuropathies, Chronic Inflammatory	mesh
Amygdala Nucleus, Central	mesh
Tegmentalis Ventralis, Area	mesh
Friedreich's Familial Ataxia	mesh
Ganglia, Basal	mesh
Biases, Attentional	mesh
Fornix Commissure	mesh
Exploratory Behavior	mesh
Disclosure	mesh
Global Amnesia	mesh
Syndromes, Cubital Tunnel	mesh
Phakomatosis, Jadassohn Nevus	mesh
Cortical Amygdalas	mesh
Metabolic Brain Diseases, Acquired	mesh
L-Tryptophan-Related Eosinophilia-Myalgia Syndromes	mesh
Sexual Impotence, Male	mesh
Convexity Meningioma, Cerebral	mesh
Adenomas, Pituitary	mesh
Avulsion, Hypoglossal Nerve	mesh
Benign Fasciculation-Cramp Syndromes	mesh
Ventricle, Cerebral	mesh
Disorders, Psychotic	mesh
Ageism	mesh
Comas	mesh
Retardations, Psychosocial Mental	mesh
Acquired Stuttering	mesh
Pain, Deafferentation	mesh
Contusions, Accessory Nerve	mesh
Alpha Feedback	mesh
Remarriage	mesh
Fractures, Skull	mesh
Aphasias, Mixed	mesh
Hypothalamo-Neurohypophysial Region Neoplasms	mesh
Somatoform Disorders	mesh
Meningocele, Acquired	mesh
Shared Psychotic Disorders	mesh
Accessory Nerve Traumas	mesh
Generalizations, Response	mesh
Suffering, Physical	mesh
Mediodorsal Thalamic Nucleus	mesh
Demyelinating Autoimmune Diseases, CNS	mesh
Facial Nerve Traumas	mesh
Hernias, Tonsillar	mesh
Canavan Disease	mesh
Leg Cramps, Nocturnal	mesh
Neglect, Hemispatial	mesh
Consumer Preferences	mesh
Palsies, Bulbar	mesh
Carotid Artery Ulcerating Plaque	mesh
Hemianopsia, Bitemporal	mesh
Incomplete Anencephaly	mesh
Myotonic Myopathies	mesh
Sexual Behaviors, Animal	mesh
Juvenile Optic Atrophy	mesh
Deviation, Sex	mesh
Addictive Behaviors	mesh
Intelligences, Social	mesh
Myokymia, Continuous	mesh
Nucleus, Paraventricular Hypothalamic	mesh
Polyarthralgia	mesh
Nervous System Congenital Malformations	mesh
Mother-Child Relationships	mesh
Spinal Cord Neoplasms, Benign	mesh
Neuropathy, Diabetic	mesh
Roussy-Levy Syndrome	mesh
Abducens Nerve Disease	mesh
Sleep Deprivation, REM	mesh
Aphasia, Post Ictal	mesh
Narcolepsy-Cataplexy Syndrome	mesh
Pulvinari, Nucleus	mesh
Transfer of Learning	mesh
Seizures, Atonic	mesh
Syndrome, Sturge-Weber	mesh
Nucleus Anterior Hypothalami	mesh
Total Third-Nerve Palsies	mesh
Nocturnal Teeth Grinding Disorder	mesh
Visual Partial Seizure	mesh
Professional Patient Relations	mesh
Passive Tremors	mesh
Periallocortex	mesh
Brain Ventricular Tumor	mesh
Gummatous Neurosyphilis	mesh
Laceration, Spinal Cord	mesh
Basilar Artery Aneurysms	mesh
Meningo Oculo Facial Angiomatosis	mesh
Personality, Compulsive	mesh
Cerebral Protozoal Infections	mesh
Cockayne Syndrome Type C	mesh
Nerve Injuries, Vestibulocochlear	mesh
Status, Petit Mal	mesh
Nerve Palsy, Ulnar	mesh
Lobar Holoprosencephalies	mesh
Sexual Behavior, Animal	mesh
Syndrome, Takatsuki's	mesh
[OBSOLETE] Behaviors, Psychology Functional	mesh
Aneurysm, Giant Intracranial	mesh
Mucolipidoses, Type II	mesh
Morton Metatarsalgia	mesh
Abuse, PCP	mesh
Fibromyalgia	mesh
Myositis, Infectious	mesh
Occipital Cortex	mesh
Pontis, Brachia	mesh
Area, Primary Somatosensory	mesh
Retardation, Mental	mesh
Syncopes, Neurogenic	mesh
Perforant Paths	mesh
Self-Criticism	mesh
Behavior Disorders	mesh
Sphenoid Wing Meningioma	mesh
Type D Personalities	mesh
Parafascicular Thalamic Nucleus	mesh
Inflammatory Muscle Diseases	mesh
Unintelligible Articulations	mesh
Word Blindness, Pure	mesh
Neurodegeneration, PLA2G6 Associated	mesh
Mitochondrial Myopathy, Lactic Acidosis, Stroke-Like Episode	mesh
Masturbations	mesh
Syndrome, Dysautonomia-Orthostatic Hypotension	mesh
Abnormality, Nervous System	mesh
Lower Extremity Myoclonus	mesh
Vagus Nerve Avulsions	mesh
Corneal Scar	mesh
Dystonias, Primary	mesh
Avulsion, Nerve Root	mesh
Rostral Zona Incerta	mesh
Blindness, Legal	mesh
Traumatic Vestibulocochlear Neuropathies	mesh
Aprosodia	mesh
Occult Spinal Dysraphism	mesh
Rigidity, Extrapyramidal	mesh
Nevus, Verrucous Epidermal	mesh
Vocal Tic Disorders	mesh
Fracture, Jaw	mesh
Medial Amygdaloid Nucleus	mesh
Tonic Seizures, Focal	mesh
Neurotoxin Disorder	mesh
Leukodystrophy, Globoid Cell, Early-Onset	mesh
Optic Nerve Trauma	mesh
Gyrus Cinguli	mesh
Post Traumatic Brainstem Hemorrhage	mesh
Pathological Gambling	mesh
Charcot Gaits	mesh
Behavior, Predatory	mesh
Supranuclear Palsy, Progressive, 1	mesh
Intraventricular Neoplasms	mesh
Personality Disorder, Histrionic	mesh
Chronic Subdural Hematomas	mesh
Seizure, Febrile	mesh
Nucleus, Pulvinar	mesh
Personality, Passive-Aggressive	mesh
Repression Sensitization Scales	mesh
Ceremonial Behaviors	mesh
Medial Plantar Neuropathies	mesh
Uses, Opium	mesh
Landry Guillain Barre Syndrome	mesh
Palsies, Vocal Cord	mesh
Neoplasm, Medullary	mesh
Spinal Muscular Atrophy Type II	mesh
Kymatisms	mesh
Polyneuropathy, Familial Amyloid	mesh
Cerebral Aneurysmal Arteriopathy, AIDS-Associated	mesh
Postvaccinal Encephalitis	mesh
Symptom, Behavioral	mesh
Startle Syndromes	mesh
Cryptogenic Epilepsy	mesh
Nerve Avulsions, Laryngeal	mesh
Syndromes, FRAXE	mesh
Myotonic Dystrophy	mesh
Corpus Callosum Agenesis	mesh
Unverricht Lundborg Syndrome	mesh
Focal Dystonias	mesh
Lower Motor Neuron Facial Palsy	mesh
Personality Development	mesh
Stuttering, Acquired	mesh
Verbal Fluency Disorders	mesh
Mortons Neuroma	mesh
Neuroleptic-Induced Neuroleptic Malignant Syndrome	mesh
Chorea, Chronic Progressive Hereditary (Huntington)	mesh
Breast Pain	mesh
Ventrobasal Complices	mesh
Spastic Cerebral Palsies	mesh
Delusional Parasitosis	mesh
Trigger Zone, Chemoreceptor	mesh
Vapes	mesh
Opium Smoking	mesh
Cacosmias	mesh
Metabolic Encephalopathies, Acquired	mesh
Orbitofrontal Cortex, Lateral	mesh
Convulsions, Benign Familial Infantile, 3	mesh
Hilus of the Fascia Dentata	mesh
Encephalopathies, Anoxic	mesh
Myoclonic Epilepsies, Idiopathic	mesh
Preoptico-Hypothalamic Area	mesh
Syncope, Neurogenic	mesh
Pain, Neuropathic	mesh
Locomotor Ataxia	mesh
Leukodystrophy, Metachromatic, Juvenile	mesh
Dorsal Raphe Nucleus	mesh
Nodular Heterotopia, Bilateral Periventricular	mesh
Syndrome, Okihiro	mesh
Hereditary Chorea	mesh
Syndrome, Dejerine-Thomas	mesh
Heredodegenerative Disorders, Nervous System	mesh
Learning, Avoidance	mesh
Porencephaly, Type 1, Autosomal Dominant	mesh
Lambert-Eaton Myopathic-Myasthenic Syndromes	mesh
Polydipsias, Psychogenic	mesh
Neoplasms, Hypothalamic-Pituitary	mesh
Postanesthetic Excitement	mesh
Shoulder-Hand Syndromes	mesh
Anxiety, Separation	mesh
Buffer Zone, Body	mesh
Panics	mesh
Cerebrovascular Occlusions	mesh
Tussive Syncope	mesh
Jadassohn Nevus Sebaceus	mesh
Anxiety Disorder, Social	mesh
Neoplasms, Malignant Supratentorial	mesh
Seizure, Epileptic	mesh
Glossopharyngeal Nerve Injury	mesh
Optic Nerve Drusen	mesh
Nocturnal Paroxysmal Dystonia	mesh
Hemorrhages, Post-Traumatic Subarachnoid	mesh
Vasculitis, HIV-Associated CNS	mesh
Atrophy, Inherited Olivopontocerebellar	mesh
Basal Forebrains	mesh
CLN3 Related Neuronal Ceroid Lipofuscinosis	mesh
CNS Vasculitides, HIV-Associated	mesh
Posterior Ischemic Optic Neuropathy	mesh
Cerebral Pseudoscleroses	mesh
Spinal Meningovascular Syphilis	mesh
Carcinomatoses, Meningeal	mesh
Multifocal Leukoencephalopathy, Progressive	mesh
Focal Seizures	mesh
Hydrocephalus, Internal, Dandy-Walker Type	mesh
Syndrome, Bernard	mesh
Globoid Body Sclerosis, Diffuse	mesh
Neuroaxonal Dystrophy, Juvenile-Onset	mesh
Palsies, Traumatic Eighth-Nerve	mesh
Myopathy, Central Core	mesh
Relations, Dentist-Patient	mesh
Cochlear Nerve Disease	mesh
Peer Reviews, Research	mesh
Mucolipidosis, Type III	mesh
Awareness, Situational	mesh
Pseudopsychopathic Schizophrenia	mesh
Infections, Encephalitis	mesh
Malformation, Brain Vascular	mesh
Schizophreniform Disorder	mesh
Adrenocorticotropin-Secreting Cell, Pituitary	mesh
Intoxication, Alcoholic	mesh
Tegmental Tract, Central	mesh
Nucleus, Central	mesh
Nuclear Complex, Oculomotor	mesh
Critical Periods (Psychology)	mesh
Avulsions, Optic Nerve	mesh
Melanodermic Leukodystrophy	mesh
Rumination Disorder	mesh
Willis Ekbom Disease	mesh
Arnold Chiari Malformation, Type IV	mesh
Hyporeflexia	mesh
Syndrome, Down's	mesh
Nucleus, Medial Geniculate	mesh
Memories, Short-Term	mesh
Alcohol Withdrawal-Induced Status Epilepticus	mesh
Tumors, Posterior Fossa	mesh
Action Tremor	mesh
Neural Tube Defect	mesh
Nerve Transection, Laryngeal	mesh
Meningiomatosis	mesh
Fluid Drainages, Cerebrospinal	mesh
Post-Traumatic Stress Disorder	mesh
Cerebellar Nuclei	mesh
Cockayne Syndrome, Type C	mesh
Area Postremas	mesh
Aphasia, Posterior	mesh
Group Identification	mesh
Brain Injury, Diffuse	mesh
Psychosocial Deprivations	mesh
Perirhinal Cortices	mesh
Tinnitus	mesh
Thalamic Nucleus, Anterodorsal	mesh
Luys Subthalamic Nucleus	mesh
Neoplasms, Malignant Hypothalamic	mesh
Coma, Post-Head Injury	mesh
Medial Geniculate Complex	mesh
6th Nerve Palsy	mesh
Dyslalias	mesh
Degeneration, Olivo-Ponto-Cerebellar	mesh
Disorder, Prion-Induced	mesh
Personality Disorder, Narcissistic	mesh
Injury, Olfactory Nerve	mesh
Childhood Experiences, Adverse	mesh
Hypothalamic Neoplasm, Malignant	mesh
Auditory Thresholds	mesh
Bilateral Vocal Cord Paresis	mesh
Developmental Gerstmann Syndrome	mesh
Hypnic Headache	mesh
Hypothalamic Pituitary Neoplasms	mesh
Polymyositis, Idiopathic	mesh
Traumatic Trochlear Neuropathy	mesh
Autobiographical Memories	mesh
Passive-Aggressive Personalities	mesh
Complices, Septal Nuclear	mesh
Ventral Tegmental Area	mesh
Alcohol Amnestic Disorders	mesh
Machado-Joseph Disease Type II	mesh
Traumatic Hypoglossal Neuropathies	mesh
Nerve Contusion, Accessory	mesh
Cerebellar Degenerations, Primary	mesh
Situational Syncopes	mesh
Wolfram Syndrome 1	mesh
Anterior Aphasia	mesh
Myopathy, Laing Distal	mesh
Carotid False Aneurysm	mesh
Cognitive Retention Disorders	mesh
Deficits, Memory	mesh
Illusion	mesh
Cortex, Posterior Cingulate	mesh
Concussion, Intermediate	mesh
Excessive Periodic Sleep-Related Leg Movements	mesh
Speech Disorders	mesh
Aesthesioneuroblastoma	mesh
Steinert Disease	mesh
Nerve Injury, Vestibulocochlear	mesh
Tonic Immobility Response	mesh
Ataxic Aphasia	mesh
Facial Spasm, Unilateral	mesh
Hysteria	mesh
Nervous System Autoimmune Disease, Experimental	mesh
Thermal Sensation Disorders	mesh
Chiasm, Optic	mesh
Habenular Nuclei	mesh
Carotid Artery Plaque	mesh
Juvenile Metachromatic Leukodystrophy	mesh
Neoplasm, Nervous System	mesh
Atypical Cluster Headaches	mesh
Sadism	mesh
Myofeedbacks	mesh
Disuse Atrophy	mesh
Dysfunction, Psychosexual	mesh
Manifestation, Neurologic	mesh
Leukodystrophy, Melanodermic	mesh
Extinctions, Psychological	mesh
Neurofibromatoses, Central	mesh
Absence of Corpus Callosum	mesh
Guillaine-Barre Syndrome	mesh
Hemorrhage, Traumatic Cerebral	mesh
Commissura Habenularums	mesh
Hypothalamic Pseudopuberty	mesh
Idiopathic CNS Hypersomnolences	mesh
Optic Nerve Gliomas	mesh
Amnesia-Memory Losses	mesh
Nucleus, Ambiguous	mesh
Olfactory Nerve Transection	mesh
Depression, Unipolar	mesh
Broadened Gait	mesh
Palsy, Partial Third-Nerve	mesh
Codependency	mesh
Poisoning, Manganese	mesh
Psychologies, Physiologic	mesh
CA2 Stratum Pyramidale	mesh
Ventricular Neoplasm, Brain	mesh
Rosenthal-Melkerson Syndrome	mesh
Nerve Tumor, Peripheral	mesh
Cortex, Precuneus	mesh
Cerebrospinal Fluid Hypovolemias	mesh
Motor System Disease	mesh
Microcystic Meningioma	mesh
Hallervorden-Spatz Syndrome	mesh
Mammillary Body	mesh
Frontobasilar Skull Fractures	mesh
Pituitary ACTH-Secreting Cell	mesh
Physiological Feedback, False	mesh
Cranial Neuropathy, Multiple	mesh
Obsessive Behavior	mesh
Syndrome, MELAS	mesh
Sensory Ataxia	mesh
Consciousness Disorders	mesh
Nerve Avulsion, Vagus	mesh
Nerve Compression Syndrome	mesh
Neurologic Deficits, Focal	mesh
Narcolepsy	mesh
Traumatic Fourth Nerve Palsy	mesh
Abscesses, Multiple Brain	mesh
Anterior Nucleus of Thalamus	mesh
Neuropathy, A-alphalipoprotein	mesh
Optical Illusions	mesh
EAN (Experimental Autoimmune Neuritis)	mesh
Arteritides, Giant Cell	mesh
Truth Disclosure	mesh
Commissures, Brain Anterior	mesh
X-Linked Bulbo-Spinal Atrophy	mesh
Language, Child	mesh
Hereditary Areflexic Dystasia	mesh
Meningoencephalocele, Cranial	mesh
Household and Family	mesh
Cord Trauma, Spinal	mesh
Cysts, Schizencephalic	mesh
Neuroleptic Induced Neuroleptic Malignant Syndrome	mesh
Keyhole Pupils	mesh
Stimulus Deprivation Induced Amblyopia	mesh
Ocular Myopathy of Von Graefe Fuchs	mesh
Languages, Sign	mesh
Hereditary Motor and Sensory Neuropathy 3	mesh
Neoplasms, Hypothalamic, Malignant	mesh
Neurotoxicity Syndrome, Lead, Childhood	mesh
Discrimination, Sex	mesh
Mossy Fiber, Hippocampal	mesh
Dystonia, Secondary	mesh
Tumors, Central Nervous System	mesh
Relations, Professional-Family	mesh
Intermittent Esotropias	mesh
HIV Serosorting	mesh
Syndromes, Marker X	mesh
Generalization, Response	mesh
Thumbsucking	mesh
Frequency, Coital	mesh
Unawareness States, Persistent	mesh
Agnosia, Time	mesh
Baltic Myoclonic Epilepsies	mesh
Phytanic Acid Storage Disease	mesh
Palsies, Hypoglossal Nerve	mesh
Interpersonal Skills	mesh
Holoprosencephaly, Alobar	mesh
Disease, Unverricht	mesh
Primary Adhalinopathy	mesh
Peripheral Vestibulopathy, Acute	mesh
Neuralgias, Vidian	mesh
Delirium Tremens, Alcohol Withdrawal Induced	mesh
Lobus Anteriors	mesh
Convulsive Epilepsy, Generalized	mesh
Processes, Infundibular	mesh
Cerebellar Commissures, Posterior	mesh
Motor Nucleus of Trigeminal Nerve	mesh
Distal Spinal Muscular Atrophy	mesh
Pupils, Poorly Reacting	mesh
Ventralis Posteromediali, Nucleus	mesh
Charcot-Marie-Tooth Disease, Type IB	mesh
Nerve Transection, Oculomotor	mesh
One Person Household	mesh
Biofeedbacks	mesh
Hippocampus, Commissura	mesh
Corpus Callosum Dysgenesis	mesh
Freezing Reactions, Cataleptic	mesh
Distortion, Perceptual	mesh
Spasms	mesh
Up Smoking, Giving	mesh
Agnosia for Face	mesh
Cingulate Cortex, Posterior	mesh
Form Perceptions	mesh
Participation, Patient	mesh
Infundibuloneurohypophysitis, Lymphocytic	mesh
Accessory Nerve Trauma	mesh
Asperger Disorders	mesh
Muscle Syndrome, Piriformis	mesh
Amygdala	mesh
Excessive Somnolence Disorders	mesh
Sarcomas, Neurogenic	mesh
Dissonance, Cognitive	mesh
Cingulate Region	mesh
Facial Paresis	mesh
Lead Induced Polyneuropathy	mesh
Diplopia, Unilateral	mesh
Brain Hemorrhage, Cerebral, Traumatic	mesh
Cockayne Syndrome	mesh
Sleep Phenotypes, Short	mesh
Awareness, Situation	mesh
Brain Stem Hemorrhage, Traumatic	mesh
Absence Seizures, Atonic	mesh
Health Behavior, Risky	mesh
Sleep Apneas, Mixed	mesh
Ataxias, Friedreich's Hereditary	mesh
Intrinsic Sleep Disorder	mesh
Peripheral Nervous System Disorders	mesh
Nocturnal Eating-Drinking Syndromes	mesh
Colloid Cysts	mesh
Purkyne Cell	mesh
Meningioma, Spinal	mesh
Binswanger Encephalopathy	mesh
Hypothalamic Dysfunction Syndromes	mesh
Bulimia Nervosa	mesh
Behaviors, Eating	mesh
Disagreement, Professional-Patient	mesh
CACH VWM Syndromes	mesh
Primary Brain Neoplasms	mesh
Paresis, Lower Extremity	mesh
Leukoencephalopathies, Cree	mesh
Capsula Interna	mesh
Duration, Marriage	mesh
Convolutions, Heschl's	mesh
Cranial Airoceles	mesh
Mania	mesh
Oculomotor Neuropathy, Traumatic	mesh
Dementia, HIV	mesh
Ponti, Tegmentum	mesh
Stresses, Psychological	mesh
Demyelinative Myelitis	mesh
Paralysis, Hyperkalemic Periodic	mesh
Acquired Neuromyotonia	mesh
Anti PIT 1 Antibody Syndrome	mesh
Hypotonia, Muscle	mesh
Hypertropias	mesh
Death, Attitude to	mesh
Macroprolactinomas	mesh
Lactotroph	mesh
Vestibular Neuritis	mesh
Infantile Neuronal Ceroid Lipofuscinosis	mesh
Aortitis, Giant Cell	mesh
Azorean Ataxia	mesh
Disputes	mesh
Memory, Longterm	mesh
Mental Retardation, X-Linked, Associated With Marxq28	mesh
Learning, Problem-Based	mesh
Bulbs, Main Olfactory	mesh
Partial Sensory Seizures	mesh
PNS (Peripheral Nervous System) Diseases	mesh
Tectospinal Fiber	mesh
Limb Dystonia	mesh
Metachromatic Leukodystrophy, Adult Type	mesh
Syndromes, Congenital Myasthenic	mesh
Narcolepsy Cataplexy Syndrome	mesh
Truncal Ataxia	mesh
Micropolygyrias	mesh
Pulvinar Nucleus, Oral	mesh
Colliculus, Superior	mesh
Ocular Torticollis	mesh
Spinal and Bulbar Muscular Atrophy	mesh
Orientation	mesh
Locus Coeruleus	mesh
Autonomic Dysreflexia	mesh
Traumatic Laryngeal Neuropathy	mesh
Progressive Nonfluent Aphasias	mesh
Areas, Somatomotor	mesh
Lateral Cuneate Nucleus	mesh
Single Seizures	mesh
Lipofuscin Storage Diseases	mesh
Vestibulocochlear Nerve Traumas	mesh
Juvenile Spinal Muscular Atrophy	mesh
Nucleus, Peripeduncular	mesh
ANS Diseases	mesh
Neoplasms, Cerebellar	mesh
Neurofibromatosis Syndromes	mesh
Pelizaeus Merzbacher Disease	mesh
Disease, Jakob-Creutzfeldt	mesh
Responses, Electrodermal	mesh
Benign Cranial Neuroma	mesh
Nerve Lesions, Radial	mesh
Sense of Coherence	mesh
Herniations, Cerebellar	mesh
Stereotypic Movement Disorders	mesh
Disorders, Major Depressive	mesh
Perception, Size	mesh
Lafora Progressive Myoclonic Epilepsy	mesh
Ejaculatio Praecox	mesh
Ages, Marriage	mesh
Syndromes, Narcoleptic	mesh
Canavan van Bogaert Bertrand Disease	mesh
Paraneoplastic Opsoclonus Myoclonus Ataxia	mesh
Obsessive Behaviors	mesh
Cerebellar Ataxia, Marie	mesh
Abuses, Opiate	mesh
Hurst Syndrome	mesh
Niemann Pick Disease, Type D	mesh
Intoxication, Chronic Alcoholic	mesh
Vasculitides, HIV-1-Associated CNS	mesh
Cranial Pneumocyst	mesh
Spinal Muscular Atrophy, Scapuloperoneal	mesh
Corpus Callosum Absence	mesh
Kugelberg-Welander Disease	mesh
Bottlefeeding	mesh
Orientation, Sexual	mesh
Hippocampal Gyri	mesh
Parafascicularis, Nucleus	mesh
Hypersomnolences, Idiopathic CNS	mesh
Myopathy, Mitochondrial-Encephalopathy-Lactic Acidosis-Stroke	mesh
Nerve Transections, Accessory	mesh
Pseudobulbar Mutism	mesh
Psychotic Mood Disorder	mesh
Inhibitions, Proactive	mesh
Ischemia-Hypoxia, Cerebral	mesh
Hyperlysinemias, Periodic	mesh
Ekbom Dermatozoic Delusion	mesh
Hemiataxias, Cerebellar	mesh
Presenile Dementia	mesh
Agnosias, Body-Image	mesh
Lateral Popliteal Neuropathies	mesh
Diseases, Unverricht	mesh
Syndrome, Tonelessness	mesh
Experimental Autoimmune Encephalomyelitis	mesh
Arteritis, Juvenile Temporal	mesh
Coitus	mesh
Epilepsy, Early Childhood, Myoclonic	mesh
Hemimotor Epilepsy	mesh
FTDP-17	mesh
Muscular Atrophies	mesh
Nucleus of the Optic Tract	mesh
Olfactory Tract	mesh
Gustations	mesh
Edema, Cytotoxic Brain	mesh
Stiff Man Syndrome	mesh
Cyst, Neuroenteric	mesh
Frontal Lobes	mesh
Familial Acoustic Neuroma	mesh
Encephalopathy, Binswangers	mesh
Delayed Childbearing	mesh
Sleep Disorder, Shift Work	mesh
Melanotrophs	mesh
Miescher-Melkersson-Rosenthal Granulomatous Cheilitis	mesh
Lateral Rectus Palsies	mesh
Mothers' Clubs	mesh
Nuclear Complices, Solitary	mesh
Psychogenic Parasitosis	mesh
Disorders, Organic Mental	mesh
Startle Syndrome	mesh
Third-Nerve Trauma	mesh
Polymyositis Dermatomyositis	mesh
Aqueduct, Sylvian	mesh
Accessory Neuropathies, Traumatic	mesh
Sleep-Wake Schedule Disorder	mesh
Auditory Agnosia, Congenital	mesh
Efferent Pupillary Defects	mesh
Gaucher Disease, Juvenile	mesh
Hereditary Motor-Sensory Neuropathy with Pyramidal Signs	mesh
Acquired Language Disorders	mesh
Gestalt Law of Closure	mesh
Left Posterior Superior Temporal Gyrus	mesh
HDLDT1	mesh
Dorsolateral Prefrontal Cortex	mesh
von Recklinghausen's Disease	mesh
Neuropathies, Internal Popliteal	mesh
Chronic Encephalopathies, Post-Concussive	mesh
Medial Neuropathies, Distal	mesh
No Show Patients	mesh
Brain-Blood Barrier	mesh
Fine Tremors	mesh
Shared Decision Making	mesh
Type I, HSN	mesh
HMSN IA	mesh
Tyrosinemia, Type III	mesh
Thomsen Disease	mesh
Temporal Central Focal Epilepsy	mesh
Restless Leg Syndrome	mesh
Neuroses, Post-Traumatic	mesh
Hypothalamic Hamartoblastoma Syndromes	mesh
Degeneration, Hepatolenticular	mesh
Alper's Syndrome	mesh
Breast Milk Expressions	mesh
Nucleus, Accumbens	mesh
Dejerine Sottas Syndrome	mesh
Main Sensory Nucleus of Trigeminal Nerve	mesh
Telangiectasias, Brain Capillary	mesh
Habenula	mesh
Klumpke Paralysis	mesh
Seizures, Partial Sensory	mesh
Convulsions, Benign Neonatal, Non-Familial	mesh
CPEO with Myopathy	mesh
Erb's Palsies	mesh
Neonatal Tetany	mesh
Perception, Distance	mesh
Corticomedial Nuclei	mesh
Chiasms, Optic	mesh
Behavior, Consumer	mesh
Huntington Disease, Akinetic-Rigid Variant	mesh
Petit Mal, Akinetic	mesh
Gyri, Transverse Temporal	mesh
Familial Cerebello-Retinal Angiomatosis	mesh
Role, Sex	mesh
FSH Hypersecretion, Pituitary	mesh
Femininity	mesh
Specific Learning Disorders	mesh
Comitant Strabismus, Convergent	mesh
Displacement	mesh
Neuropathies, Hereditary Sensory and Autonomic	mesh
Fantasies	mesh
Suprachiasmatic Nucleus, Hypothalamic	mesh
Complices, CAVE	mesh
Pudendal Nerve Entrapment Syndrome	mesh
Familial Dysautonomia, Type II	mesh
Asperger Diseases	mesh
Microlissencephalies	mesh
Palsies, Traumatic Tenth-Nerve	mesh
General Paralysis	mesh
Aphasia, Receptive	mesh
Conversion Hysterias	mesh
Hemorrhages, Intracranial Subarachnoid	mesh
Syndromes, L-Tryptophan-Related Eosinophilia-Myalgia	mesh
Neuropathies, Radial	mesh
Personality, Type D	mesh
Progressive Aphasias, Primary	mesh
Tracts, Olfactory	mesh
Rule of Thumb	mesh
Youth Drinking	mesh
Lyme Disease Encephalopathies	mesh
Encephalons	mesh
Cortex, Orbital	mesh
Atrophies, Juvenile Optic	mesh
Penetrating Head Traumas	mesh
Commissura Hippocampi	mesh
Peripheral Nervous System Benign Neoplasms	mesh
TDP 43 Proteinopathies	mesh
Passive Dependent Personality	mesh
Spinocerebellar Ataxia with Slow Eye Movements	mesh
Sporadic Form of Canavan Disease	mesh
Atrophy, Nonfamilial Olivopontocerebellar	mesh
Peduncle, Olfactory	mesh
Tremor, Saturnine	mesh
Upper Motor Neuron Disease	mesh
Luschka-Magendie Foramina Atresia	mesh
Orofacial Dyskinesias	mesh
Straight Gyrus	mesh
Encephalopathies, Arsenic	mesh
Flaccid Paraplegias	mesh
Intraparietal Sulcus	mesh
Accessory Olfactory Bulbs	mesh
Primary Choroid Plexus Neoplasms	mesh
Jactatio Capitis Nocturna	mesh
Psychological Sexual Dysfunctions	mesh
Affective Disorder, Psychotic	mesh
Disorder, Alcohol-Related	mesh
Spatial Navigations	mesh
Nuclear Groups, Corticomedial	mesh
Cancers, Hypothalamic	mesh
Extramarital Relation	mesh
Episodic Recurrent Vertigo	mesh
Spinocerebellar Atrophies	mesh
Temperament	mesh
Matters, Cerebellar Grey	mesh
Tardive Dystonias	mesh
Avulsion, Optic Nerve	mesh
Motor Neuronopathy, Hereditary	mesh
Lymphocytic Adenohypophysitis	mesh
Megalencephaly	mesh
Child Development Disorders, Pervasive	mesh
Becker Disease	mesh
Carotid Sinus Syncopes	mesh
Fasciolar Gyrus	mesh
Posteriors, Nucleus Lateralis	mesh
Migraine, Ophthalmoplegic	mesh
Neuroma, Familial Acoustic	mesh
Area, Supplementary Motor	mesh
Professional-Patient Relations	mesh
Seizure, Auditory	mesh
Stress, Psychological	mesh
Pachydermatocele	mesh
Nervous System Degenerative Hereditary Diseases	mesh
Neoplasms, Hypothalamus	mesh
Relation, Body-Mind	mesh
Cri-du-Chat Syndrome	mesh
Syndromes, FRAXA	mesh
Social Marginalizations	mesh
Disorder, Schizoid Personality	mesh
Bodies, Mamillary	mesh
Cranium, Bifid	mesh
Dejerine Sottas Disease	mesh
Delusion, Ekbom Dermatozoic	mesh
Eidetic Imagery	mesh
Spongiform Encephalopathies, Transmissible	mesh
Hemiplegias, Infantile	mesh
Auditory Processing Disorder	mesh
Massive Tremors	mesh
Lissencephaly Type 1	mesh
Acoustic Tumor	mesh
Epilepsies, Tonic	mesh
Dysacusis	mesh
Transient Hemiplegia	mesh
Autonomic Neuropathy, Diabetic	mesh
Olfactory Neuropathies, Traumatic	mesh
Differential Thresholds	mesh
Dandy-Walker Complices	mesh
Asymptomatic Neurosyphilis	mesh
Myositides, Infectious	mesh
Paralysis, Infantile	mesh
Nucleus, Dorsal Medial	mesh
Encephalopathy, Subcortical Arteriosclerotic	mesh
Artery Trauma, Carotid	mesh
Adjustments	mesh
Social Skills	mesh
Occipital Regions	mesh
Atrophies, Neurogenic Muscular	mesh
Addiction, Opiate	mesh
Attitudes, Health	mesh
Syndrome, Hypothalamic Overactivity	mesh
Perforant Pathways	mesh
Illusion, Autokinetic	mesh
Pontine Hemorrhage, Traumatic	mesh
Concussive Convulsions	mesh
Cauda Equina Syndromes	mesh
Epilepsy, Atonic	mesh
Infantile Muscular Atrophy	mesh
Symptom, Affective	mesh
Bernard's Syndrome	mesh
Gestational Mother	mesh
Septic Phlebitis, Lateral Sinus	mesh
Relationship, Physician Patient	mesh
Atrophy, Pontoolivocerebellar	mesh
Supratentorial Neoplasm, Primary	mesh
Psychomotor Excitement	mesh
Myelinoclastic Diffuse Sclerosis	mesh
Major Motor Seizure, Alcohol Withdrawal-Induced	mesh
Ideation, Suicidal	mesh
Malignant Epidural Neoplasm	mesh
Psychosis, Alcohol-Induced Dysmnesic	mesh
Fifth Cranial Nerve Injuries	mesh
Posterior Fossa Neoplasms	mesh
Acquired Dyscalculias	mesh
Cognitive Reserves	mesh
Biofeedback, Psychology	mesh
Meningioma, Posterior Fossa	mesh
Adult Son	mesh
Partial Seizures, Visual	mesh
Leber's Optic Neuropathy	mesh
Nucleus, Submedial	mesh
Progressive Chorea, Chronic	mesh
Choroid Plexus Tumor	mesh
Vocal Tics	mesh
Contusions, Vagus Nerve	mesh
Pontis, Nucleus Raphe	mesh
Striatonigral Degeneration, Autosomal Dominant	mesh
Auditory Perceptual Disorders	mesh
Hypersomnolence, CNS, Idiopathic	mesh
Knowledge, Metacognitive	mesh
Imagery, Eidetic	mesh
CNS Vasculitis, Primary	mesh
Fukuhara Disease	mesh
Paraparesis	mesh
Aspartoacylase Deficiency	mesh
Inherited Human Transmissible Spongiform Encephalopathies	mesh
Louping Ill Encephalitides	mesh
Olfactory Nerve Transections	mesh
Electrodermal Response	mesh
Field, Supplementary Eye	mesh
Nervous System Malformations	mesh
Amaurosis Fugax	mesh
Depressive Symptom	mesh
HSAN Type IV	mesh
Quadripareses	mesh
Sexual and Gender Disorders	mesh
Ramsay Hunt Auricular Syndrome	mesh
Olfaction	mesh
Animal Sexual Behaviors	mesh
Nucleus of the Pretectal Area	mesh
Learnings, Association	mesh
GRN-Related Frontotemporal Dementia	mesh
Infratentorial Tumors	mesh
Hyperalgesias, Thermal	mesh
Pituitary LH Hypersecretion	mesh
Trauma, Tenth-Nerve	mesh
Neuralgia-Neuritis, Sciatic Nerve	mesh
Cingulate Gyrus, Anterior	mesh
Complex, Ventrobasal	mesh
Closed Loop Communication	mesh
Constructional Agraphias	mesh
Muscle Eye Brain Disease	mesh
Giant Axonal Neuropathy 1	mesh
Delirium of Mixed Origin	mesh
Pinprick Sensation Diminisheds	mesh
Speech-Language Disorder 1s	mesh
Alcohol-Induced Amnestic Syndromes	mesh
Eleventh-Nerve Trauma	mesh
Rectus, Gyrus	mesh
Vascular Brain Injury	mesh
Amygdala, Basolateral	mesh
Mesencephalon	mesh
Regions, Posterior Cingulate	mesh
Hippocampus CA3 Field	mesh
Optic Disk Drusen	mesh
Atrophy, Dentate Cerebellar	mesh
Acrocallosal Syndrome	mesh
Pfkm Deficiency	mesh
Lafora Myoclonic Epilepsy	mesh
Olfactory Brain	mesh
Programmed Textbooks	mesh
Trigeminal Nuclear Complex	mesh
Metachromatic Leukodystrophy, Infant Type	mesh
Neoplasm, Benign Cerebellar	mesh
Urinary Incontinence, Nighttime	mesh
VIth Cranial Nerve Diseases	mesh
Cord Injuries, Spinal	mesh
Social Power	mesh
Extrapontine Myelinolyses	mesh
Aneurysms, Intracranial Mycotic	mesh
Neoplasms, Pituitary	mesh
Binasal Hemianopias	mesh
Odontophobias	mesh
Analysis, Signal Detection	mesh
Spinal Accessory Nerve Diseases	mesh
Reactive Inhibition	mesh
Skull Fractures, Depressed	mesh
Territoriality	mesh
Hygiene, Sleep	mesh
Oculomotor Nerve Paralysis	mesh
Area, Broca	mesh
Olivopontocerebellar Atrophy IV	mesh
Disorder, Seasonal Affective	mesh
Eye, Lazy	mesh
Anxiety Disorder, Separation	mesh
Acoustic Neurilemmomas	mesh
Galactose-1-Phosphate Uridyl-Transferase Deficiency Disease	mesh
Choroid Plexus Neoplasms, Primary	mesh
Disorders, Hoarding	mesh
Peripheral Neuropathies, Alcohol-Induced	mesh
Esotropias, Monocular	mesh
Gender Relations	mesh
Hereditary Ataxia, Friedreich's	mesh
Charles Bonnet Syndrome	mesh
Encephalocele	mesh
Acoustic Neurinomas	mesh
Hypochondriacal Neurosis	mesh
Deficiency, beta-Galactosidase	mesh
Alcohol Withdrawal Hallucinosis	mesh
Tremor, Pill Rolling	mesh
Handlings (Psychology)	mesh
Lateralis, Nucleus Septalis	mesh
Personality Disorder, Schizotypal	mesh
Tic, Transient	mesh
Ventricolo, Quarto	mesh
Central Hearing Loss	mesh
Drusen, Optic Disc	mesh
Cerebral Palsy, Mixed	mesh
Nicotine Use Disorder	mesh
Cord Traumas, Spinal	mesh
Aphasia, Graphomotor	mesh
Syndrome, Mesulam's	mesh
Disorders, Neurotic	mesh
Parabrachialis Medialis, Nucleus	mesh
Diseases, Hepato-Neurologic Wilson	mesh
Heterosexual	mesh
Eating Behaviors	mesh
Avulsion, Accessory Nerve	mesh
Pseudosclerosis, Cerebral	mesh
Nucleus, Medial Oculomotor	mesh
Syndrome, Asperger	mesh
Agenesis of Corpus Callosum	mesh
Extrastriate Cortex	mesh
Post Poliomyelitis Syndrome	mesh
Bilateral Acoustic Neurinomas	mesh
Facial Injury	mesh
Cerebral Thromboses	mesh
Conditioned Reflex	mesh
Cavernous Malformations, Familial	mesh
Werdnig Hoffmann Disease	mesh
V CJD (Variant Creutzfeldt Jakob Disease)	mesh
Meningiomas, Transitional	mesh
Social Anxiety	mesh
Fetishisms, Transvestic	mesh
Familial Tremors	mesh
Nucleus Centrum Medianum	mesh
Gerstmann-Straussler-Scheinker Syndrome	mesh
Thrombosis, Petrous Sinus	mesh
Meningococcal Meningitis, Serogroup W-135	mesh
Human Optic Lobe	mesh
Singing, Animal	mesh
Sudek's Atrophy	mesh
Shuffling Gaits	mesh
Encephalomyelitis, Necrotizing Hemorrhagic	mesh
Systems, Limbic	mesh
Nervous System Poisoning, Lead	mesh
Orientations, Cognitive	mesh
States, Permanent Vegetative	mesh
Disorder, Combat Stress	mesh
Palsy, Ulnar Nerve	mesh
Amblyopias, Developmental	mesh
Postural Tachycardia Syndrome	mesh
First Nerve Trauma	mesh
Hyperekplexias, Hereditary	mesh
Neuroaxonal Dystrophy, Juvenile Onset	mesh
Dorsomedial Nucleus	mesh
Aphasia, Semantic	mesh
Continuous Tremors	mesh
Congenital Slow-Channel Myasthenic Syndromes	mesh
Blushings	mesh
Progressive Paraparesis, Chronic	mesh
Conjugate Gaze Spasms	mesh
Dejerine-Thomas Syndrome	mesh
Thalami, Nucleus Parafascicularis	mesh
Intermittent Esotropia	mesh
Sappinia diploidea Meningoencephalitis	mesh
Healthcare Acceptability	mesh
Cornea Injury	mesh
Behavior, Compliant	mesh
Areas, Motor	mesh
Heterosexuals	mesh
[truncated: 36,280 more rows]
