# Supplementary material for: NeuroQuery, comprehensive meta-analysis of human brain mapping
Source: eLife. 2020 Mar 4;9:e53385. doi: 10.7554/eLife.53385 (PMC7164961; doi:10.7554/eLife.53385)
Supplement: Source data 1. [file elife-53385-data1.zip › neuroquery_elife_53385_additional_data/figure_14/README.txt]

Data shown in Figure 14

The NeuroQuery predictions for each quartile (shown in the second row) are in
neuroquery_maps.

The corresponding maps from the reference Harvard-Oxford atlas are in
harvard-oxford_maps.

The scores (Area Under the Receiver Operating Characteristic Curve)
obtained by NeuroQuery and NeuroSynth for each label are in scores.csv.
