# Supplementary material for: NeuroQuery, comprehensive meta-analysis of human brain mapping
Source: eLife. 2020 Mar 4;9:e53385. doi: 10.7554/eLife.53385 (PMC7164961; doi:10.7554/eLife.53385)
Supplement: Source data 1. [file elife-53385-data1.zip › neuroquery_elife_53385_additional_data/figure_14/scores.csv]

model	label	area_under_the_roc_curve
neurosynth	accumbens	0.9992798368497868
neurosynth	amygdala	0.9989755425090884
neurosynth	caudate	0.9986176481251614
neurosynth	cerebral cortex	0.4905131741726202
neurosynth	hippocampus	0.9929878654753428
neurosynth	putamen	0.9958683502206552
neurosynth	thalamus	0.9914215975531544
neurosynth	angular gyrus	0.8597402045834721
neurosynth	cingulate gyrus	0.8136292674173194
neurosynth	heschl gyrus	0.9950296000036032
neurosynth	insular cortex	0.9430145835968702
neurosynth	lingual gyrus	0.8529054208954651
neurosynth	parahippocampal gyrus	0.92801831789353
neurosynth	planum temporale	0.9679968440879649
neurosynth	postcentral gyrus	0.8533196167976507
neurosynth	precentral gyrus	0.7779011958753442
neurosynth	supramarginal gyrus	0.8655032145557073
neurosynth	temporal pole	0.9471628247313708
neuroquery	accumbens	0.9982408785073802
neuroquery	amygdala	0.9990004071532111
neuroquery	caudate	0.9970915870561988
neuroquery	cerebral cortex	0.4038747806659546
neuroquery	hippocampus	0.9912413817947964
neuroquery	putamen	0.9972807454905782
neuroquery	thalamus	0.995079666047684
neuroquery	angular gyrus	0.8105602861240301
neuroquery	cingulate gyrus	0.9698068239076822
neuroquery	heschl gyrus	0.9905704149327244
neuroquery	insular cortex	0.9915110246247992
neuroquery	lingual gyrus	0.9466094278790952
neuroquery	parahippocampal gyrus	0.979882760462648
neuroquery	planum temporale	0.9866373744015318
neuroquery	postcentral gyrus	0.9426717864679556
neuroquery	precentral gyrus	0.8740981140350488
neuroquery	supramarginal gyrus	0.8923012317301984
neuroquery	temporal pole	0.9494351730569404
