# Supplementary material for: NeuroQuery, comprehensive meta-analysis of human brain mapping
Source: eLife. 2020 Mar 4;9:e53385. doi: 10.7554/eLife.53385 (PMC7164961; doi:10.7554/eLife.53385)
Supplement: Source data 1. [file elife-53385-data1.zip › neuroquery_elife_53385_additional_data/figure_09/README.txt]

Data for Figure 09.

The log-likelihood (left panel) scores obtained when performing i.i.d.
shuffle-split cross-validation are in
log_likelihood_for_iid_shuffle_split_cross_validation.csv

The publication matching scores (right panel) obtained when performing i.i.d.
shuffle-split cross-validation are in
matching_success_proportion_for_iid_shuffle_split_cross_validation.csv

The scores obtained when splitting the corpus to place all documents that
contain a particular pair of terms in the test set (both log likelihood and
publication matching score), and the term pairs that were used, are in
scores_testing_on_unseen_term_pairs.csv
