# Supplementary material for: NeuroQuery, comprehensive meta-analysis of human brain mapping
Source: eLife. 2020 Mar 4;9:e53385. doi: 10.7554/eLife.53385 (PMC7164961; doi:10.7554/eLife.53385)
Supplement: Source data 1. [file elife-53385-data1.zip › neuroquery_elife_53385_additional_data/figure_09/scores_testing_on_unseen_term_pairs.csv]

term_1	term_2	log_likelihood	matching_success_proportion
deviation	education	-9.841599630024676	0.6703030303030303
orbitofrontal	precentral	-9.94056641694262	0.6596333895325895
effort	illness	-9.844380477222797	0.6434391415737362
constant	generate	-9.688261285331802	0.7404454187027142
eye	middle frontal gyrus	-9.859305411354596	0.6369680650123455
categories	junction	-9.78369207970634	0.662629904200941
classical	inferior frontal	-9.7485107508441	0.6785525816718614
cognitive task	strategies	-9.817216354774356	0.6624325782092773
ii	integrity	-9.820343276797457	0.7329973047709055
basal ganglia	core	-9.833541747280524	0.6731338631759389
cell	frontal cortex	-9.774528244132938	0.6950418029807343
organization	resource	-9.762422034508623	0.6860518066325689
good	quality	-9.844726231784684	0.6950006165988408
observation	skill	-9.76405464005352	0.7114283177984909
fourth	real	-9.780677760578222	0.6774549053124016
implicit	mirror	-9.797542191340007	0.6935792047678291
failure	position	-9.76739978489407	0.7112562983464623
brodmann	zero	-9.74834212872864	0.6966214972459397
name	speech	-9.719221470721848	0.6425233827730599
inferior parietal lobule	phenomenon	-9.814849686666427	0.7018591873243036
angular	constant	-9.793121783995485	0.6903869379048575
middle temporal gyrus	postcentral gyrus	-9.964264200668344	0.6330442097604784
drug	magnitude	-9.80375636973086	0.6874310070311139
conjunction	illness	-9.798544859607487	0.6917708005180441
poor	strength	-9.820685598223054	0.6888643718740806
multi	orbitofrontal	-9.906779995303378	0.6623761733320828
daily	practice	-9.803149613162669	0.6852086835639467
fronto	matching	-9.800905075473713	0.6572569524881138
circuit	projection	-9.797445709416932	0.7090194728842238
risk	ventromedial	-9.868593129553776	0.6279889379784829
judgment	motivation	-9.827642440523382	0.6588815403279459
matching	strategies	-9.7608436054116	0.6705015534842432
occipito temporal	precentral	-9.812528063296817	0.6343269566150627
category	questionnaire	-9.808690626128278	0.6699165854186979
encoding	severe	-9.820861792137668	0.680049279214012
fusiform gyrus	orientation	-9.772996984753853	0.6944761195312724
insight	medial prefrontal cortex	-9.860856039142565	0.6595688622754491
eye	medial prefrontal cortex	-9.861898926470953	0.702089324694224
free	slow	-9.784392043138556	0.7190783909431125
longitudinal	posterior cingulate cortex	-9.908399840303105	0.6754663940710453
cingulate cortex	separated	-9.847563971710217	0.65368324397974
pathway	physical	-9.791732567975465	0.7030778594380926
frontal parietal	strategies	-9.834973149066624	0.6448790333578812
hospital	sense	-9.853222453964188	0.7074960487694739
currently	depression	-9.885359785967383	0.6607832554687896
day	men	-9.817410926898713	0.7050325878594249
alone	sex	-9.818699946450957	0.6906019173345906
longitudinal	trait	-9.84055818751491	0.6887660647688552
physical	visual stimuli	-9.720622659620668	0.7173509053856305
axis	mid	-9.769539557054397	0.7287318153067679
angular gyrus	fusiform gyrus	-9.87192955243359	0.6280831865517135
observation	superior parietal lobule	-9.782298810149651	0.6834027071192921
far	hospital	-9.806278362239773	0.7041114244005839
decision making	orbitofrontal cortex	-9.884243984267936	0.6398048414813498
anterior cingulate	severe	-9.916129334616583	0.6506069094304389
activities	recognized	-9.805350199005671	0.6913770601619256
delay	explicit	-9.775969916985671	0.6920157092658361
containing	definition	-9.705594241584157	0.7147585218289519
far	self report	-9.812861411254323	0.7000547682617922
portion	precentral	-9.768999125748394	0.7064010938337174
light	oriented	-9.754434460224733	0.7079619360580544
expectation	motivation	-9.821448185814	0.6306429362636168
caudate	collection	-9.915419223877317	0.635343618513324
awareness	perceptual	-9.762952852218868	0.7275407653206801
maintenance	parietal cortex	-9.781106163168127	0.6480986701769477
longitudinal	shift	-9.83308930135377	0.711961830076382
inferior parietal	poor	-9.864722278466656	0.6584128962801371
confounding	eyes	-9.834549298796567	0.7017584386005439
fiber	fronto	-9.844203954343675	0.7261315394983813
gain	loss	-9.822324054981946	0.6795915799313308
failure	grant	-9.80006528713335	0.6868347338935574
alone	postcentral	-9.861349525242568	0.6519972247001685
dopamine	motivation	-9.847623244173226	0.6119579135395734
distance	reading	-9.682687218397596	0.6743220082669624
caudate	effort	-9.869434733483699	0.6656713410702773
compensate	usually	-9.795181715285997	0.7082694436170957
load	practice	-9.758688182900308	0.6546386578987476
density	estimation	-9.72614362828107	0.7391672171423935
limitation	long term	-9.86965019843898	0.6749074079457646
good	true	-9.774003065487152	0.6992033269260992
meaning	principal	-9.75518148128402	0.7001846822379142
capacity	nucleus	-9.83729379870034	0.698728592551476
precentral	preparation	-9.789072344457749	0.6632970888863204
depression	metabolic	-9.900121665279226	0.6710930692801805
behavioral performance	loss	-9.827043810395663	0.6594789336365714
ifg	practice	-9.757260699731754	0.6364472158931926
familiar	parietal cortex	-9.786360997970963	0.6851857496666032
core	good	-9.797927234495676	0.6912633157513703
position	premotor cortex	-9.722735413802113	0.6966623367251209
back	index finger	-9.71569235149425	0.6979771165164423
lingual gyrus	middle frontal gyrus	-9.955023159717527	0.6239836242679252
acc	situation	-9.819504931142848	0.6481912020487183
individual difference	secondary	-9.8131615014475	0.7164402775727152
risk	supramarginal	-9.91869355825249	0.6498510115531392
failure	inferior parietal	-9.882164824781249	0.6454046735298924
excessive	handedness	-9.813431484314153	0.6853766467854141
separated	student	-9.77464773523856	0.6962833455529863
engagement	sense	-9.80716214064282	0.7066862537742665
shape	sound	-9.654534245024179	0.6913422353247204
perceptual	postcentral gyrus	-9.84885646887756	0.6817211857909532
