# Supplementary material for: NeuroQuery, comprehensive meta-analysis of human brain mapping
Source: eLife. 2020 Mar 4;9:e53385. doi: 10.7554/eLife.53385 (PMC7164961; doi:10.7554/eLife.53385)
Supplement: Source data 1. [file elife-53385-data1.zip › neuroquery_elife_53385_additional_data/figure_09/matching_success_proportion_for_iid_shuffle_split_cross_validation.csv]

split_index	matching_success_proportion
0	0.7453205698282671
1	0.7336279324116065
2	0.7241105409391451
3	0.728664306191552
4	0.7349326380795086
5	0.7369499052679839
6	0.7447980247131801
7	0.7210338218154301
8	0.7410893905665693
9	0.7481840728690821
10	0.7399791202903274
11	0.7405856261427222
12	0.7424327623634948
13	0.7412230648983357
14	0.7371410264200136
