# Supplementary material for: NeuroQuery, comprehensive meta-analysis of human brain mapping
Source: eLife. 2020 Mar 4;9:e53385. doi: 10.7554/eLife.53385 (PMC7164961; doi:10.7554/eLife.53385)
Supplement: Source data 1. [file elife-53385-data1.zip › neuroquery_elife_53385_additional_data/figure_09/log_likelihood_for_iid_shuffle_split_cross_validation.csv]

split_index	log_likelihood
0	-9.77087462221683
1	-9.796203119720193
2	-9.787355380753636
3	-9.79233220542807
4	-9.782244659106816
5	-9.789925527978081
6	-9.81480231401585
7	-9.77514750920047
8	-9.771494707744663
9	-9.772119281162167
10	-9.785392456542464
11	-9.785977763625388
12	-9.734105373979752
13	-9.777989437264006
14	-9.772955661225268
15	-9.786054244144582
