# Supplementary material for: NeuroQuery, comprehensive meta-analysis of human brain mapping
Source: eLife. 2020 Mar 4;9:e53385. doi: 10.7554/eLife.53385 (PMC7164961; doi:10.7554/eLife.53385)
Supplement: Source data 1. [file elife-53385-data1.zip › neuroquery_elife_53385_additional_data/figure_06/README.txt]

Maps shown in Figure 06. Each row in the figure corresponds to a model and a
subdirectory. the number following "n-" in the file names indicates the number
of documents in which the term occurs in the subsampled dataset.
