# Supplementary material for: NeuroQuery, comprehensive meta-analysis of human brain mapping
Source: eLife. 2020 Mar 4;9:e53385. doi: 10.7554/eLife.53385 (PMC7164961; doi:10.7554/eLife.53385)
Supplement: Source data 1. [file elife-53385-data1.zip › neuroquery_elife_53385_additional_data/figure_11/log_likelihood-data_for_left_plot.csv]

model	type_of_input_data	cross_validation_split_index	log_likelihood	log_likelihood_relative_to_dummy_regressor_score
plain ridge regression	full text	0	-9.813410758972168	0.21490445947964254
plain ridge regression	abstract	0	-9.828721046447754	0.1995941720040566
plain ridge regression	title	0	-9.914220809936523	0.11409440851528707
plain ridge regression	masking anatomical terms	0	-9.890658905743491	0.13765631270831946
plain ridge regression	full text	1	-9.827698707580566	0.2006165108712441
plain ridge regression	abstract	1	-9.839120864868164	0.18919435358364645
plain ridge regression	title	1	-9.930257797241213	0.0980574212105978
plain ridge regression	masking anatomical terms	1	-9.904605306452488	0.12370991199932213
plain ridge regression	full text	2	-9.824953079223633	0.2033621392281777
plain ridge regression	abstract	2	-9.838997840881348	0.18931737757046285
plain ridge regression	title	2	-9.924637794494627	0.10367742395718338
plain ridge regression	masking anatomical terms	2	-9.898658957913584	0.12965626053822632
plain ridge regression	full text	3	-9.827631950378418	0.20068326807339254
plain ridge regression	abstract	3	-9.843740463256836	0.18457475519497457
plain ridge regression	title	3	-9.927733421325684	0.10058179712612692
plain ridge regression	masking anatomical terms	3	-9.90564227564728	0.122672942804531
plain ridge regression	full text	4	-9.821250915527344	0.20706430292446676
plain ridge regression	abstract	4	-9.83679485321045	0.1915203652413613
plain ridge regression	title	4	-9.923839569091797	0.10447564936001363
plain ridge regression	masking anatomical terms	4	-9.900731285826412	0.1275839326253987
plain ridge regression	full text	5	-9.8289213180542	0.1993939003976113
plain ridge regression	abstract	5	-9.846392631530762	0.1819225869210488
plain ridge regression	title	5	-9.927287101745604	0.10102811670620682
plain ridge regression	masking anatomical terms	5	-9.904636686305237	0.12367853214657387
plain ridge regression	full text	6	-9.852822303771973	0.17549291467983785
plain ridge regression	abstract	6	-9.866414070129396	0.1619011483224142
plain ridge regression	title	6	-9.950148582458496	0.07816663599331442
plain ridge regression	masking anatomical terms	6	-9.926654424568165	0.1016607938836458
plain ridge regression	full text	7	-9.81486701965332	0.2134481987984902
plain ridge regression	abstract	7	-9.82829475402832	0.2000204644234902
plain ridge regression	title	7	-9.916842460632324	0.11147275781948629
plain ridge regression	masking anatomical terms	7	-9.891342321795484	0.13697289665632617
plain ridge regression	full text	8	-9.816627502441406	0.21168771601040426
plain ridge regression	abstract	8	-9.83489990234375	0.1934153161080605
plain ridge regression	title	8	-9.91651439666748	0.11180082178433004
plain ridge regression	masking anatomical terms	8	-9.89761787077293	0.13069734767888086
plain ridge regression	full text	9	-9.80826473236084	0.22005048609097067
plain ridge regression	abstract	9	-9.822461128234863	0.20585409021694723
plain ridge regression	title	9	-9.909309387207033	0.11900583124477748
plain ridge regression	masking anatomical terms	9	-9.883323686438187	0.14499153201362347
plain ridge regression	full text	10	-9.823467254638672	0.20484796381313863
plain ridge regression	abstract	10	-9.837139129638672	0.19117608881313863
plain ridge regression	title	10	-9.929539680480957	0.09877553797085348
plain ridge regression	masking anatomical terms	10	-9.902343386526804	0.12597183192500694
plain ridge regression	full text	11	-9.820157051086426	0.20815816736538473
plain ridge regression	abstract	11	-9.836432456970217	0.1918827614815939
plain ridge regression	title	11	-9.921838760375977	0.10647645807583395
plain ridge regression	masking anatomical terms	11	-9.892553194139547	0.13576202431226392
plain ridge regression	full text	12	-9.788196563720703	0.24011865473110738
plain ridge regression	abstract	12	-9.803329467773438	0.224985750678373
plain ridge regression	title	12	-9.899869918823242	0.12844529962856832
plain ridge regression	masking anatomical terms	12	-9.871201137554063	0.15711408089774714
plain ridge regression	full text	13	-9.818767547607422	0.20954767084438863
plain ridge regression	abstract	13	-9.831466674804688	0.196848543647123
plain ridge regression	title	13	-9.923004150390623	0.10531106806118729
plain ridge regression	masking anatomical terms	13	-9.897787213856894	0.13052800459491642
plain ridge regression	full text	14	-9.81137752532959	0.21693769312222067
plain ridge regression	abstract	14	-9.826762199401855	0.20155301904995504
plain ridge regression	title	14	-9.915301322937012	0.11301389551479879
plain ridge regression	masking anatomical terms	14	-9.88861389783658	0.13970132061523088
plain ridge regression	full text	15	-9.822894096374512	0.2054211220772988
plain ridge regression	abstract	15	-9.83856201171875	0.1897532067330605
plain ridge regression	title	15	-9.922223091125488	0.10609212732632223
plain ridge regression	masking anatomical terms	15	-9.898651811732934	0.12966340671887622
NeuroQuery	full text	0	-9.77087462221683	0.2574405962349804
NeuroQuery	abstract	0	-9.782597588709267	0.2457176297425434
NeuroQuery	title	0	-9.916043441406297	0.11227177704551394
NeuroQuery	masking anatomical terms	0	-9.898441526335557	0.129873692116254
NeuroQuery	full text	1	-9.796203119720193	0.23211209873161742
NeuroQuery	abstract	1	-9.806691912963352	0.22162330548845866
NeuroQuery	title	1	-9.935192493912293	0.09312272453951742
NeuroQuery	masking anatomical terms	1	-9.915082385293985	0.1132328331578254
NeuroQuery	full text	2	-9.787355380753636	0.24095983769817408
NeuroQuery	abstract	2	-9.80063453832158	0.22768068013023068
NeuroQuery	title	2	-9.925821867233262	0.10249335121854841
NeuroQuery	masking anatomical terms	2	-9.904805276648904	0.1235099418029062
NeuroQuery	full text	3	-9.79233220542807	0.23598301302374125
NeuroQuery	abstract	3	-9.80807087063524	0.2202443478165712
NeuroQuery	title	3	-9.924372545180297	0.10394267327151319
NeuroQuery	masking anatomical terms	3	-9.916367437556877	0.1119477808949334
NeuroQuery	full text	4	-9.782244659106816	0.24607055934499478
NeuroQuery	abstract	4	-9.800653893722698	0.22766132472911238
NeuroQuery	title	4	-9.926601836347668	0.10171338210414227
NeuroQuery	masking anatomical terms	4	-9.908731843519071	0.11958337493273952
NeuroQuery	full text	5	-9.789925527978081	0.2383896904737295
NeuroQuery	abstract	5	-9.810214924168552	0.21810029428325883
NeuroQuery	title	5	-9.928337874110927	0.09997734434088379
NeuroQuery	masking anatomical terms	5	-9.911164039506993	0.11715117894481786
NeuroQuery	full text	6	-9.81480231401585	0.2135129044359605
NeuroQuery	abstract	6	-9.831133654179787	0.19718156427202338
NeuroQuery	title	6	-9.955429746682563	0.07288547176924709
NeuroQuery	masking anatomical terms	6	-9.9334359304274	0.09487928802441026
NeuroQuery	full text	7	-9.77514750920047	0.2531677092513398
NeuroQuery	abstract	7	-9.786634323712011	0.24168089473979926
NeuroQuery	title	7	-9.917691726226426	0.11062349222538437
NeuroQuery	masking anatomical terms	7	-9.897432331026016	0.1308828874257948
NeuroQuery	full text	8	-9.771494707744663	0.25682051070714706
NeuroQuery	abstract	8	-9.789491366697609	0.2388238517542014
NeuroQuery	title	8	-9.909668419585827	0.11864679886598317
NeuroQuery	masking anatomical terms	8	-9.904667987620797	0.12364723083101303
NeuroQuery	full text	9	-9.772119281162167	0.2561959372896432
NeuroQuery	abstract	9	-9.78583289098318	0.24248232746863074
NeuroQuery	title	9	-9.911446321104664	0.11686889734714612
NeuroQuery	masking anatomical terms	9	-9.890561879792104	0.13775333865970651
NeuroQuery	full text	10	-9.785392456542464	0.24292276190934636
NeuroQuery	abstract	10	-9.797719153192402	0.2305960652594088
NeuroQuery	title	10	-9.936360882338118	0.09195433611369275
NeuroQuery	masking anatomical terms	10	-9.912250052000289	0.11606516645152176
NeuroQuery	full text	11	-9.785977763625388	0.24233745482642277
NeuroQuery	abstract	11	-9.80173595366885	0.22657926478296098
NeuroQuery	title	11	-9.927736221018149	0.1005789974336615
NeuroQuery	masking anatomical terms	11	-9.903721008479227	0.12459420997258341
NeuroQuery	full text	12	-9.734105373979752	0.2942098444720589
NeuroQuery	abstract	12	-9.753344571271976	0.27497064717983477
NeuroQuery	title	12	-9.891661454151773	0.1366537643000374
NeuroQuery	masking anatomical terms	12	-9.86880509977049	0.15951011868131992
NeuroQuery	full text	13	-9.777989437264006	0.25032578118780435
NeuroQuery	abstract	13	-9.786267246769473	0.2420479716823376
NeuroQuery	title	13	-9.924120748743752	0.10419446970805879
NeuroQuery	masking anatomical terms	13	-9.904567257859092	0.12374796059271809
NeuroQuery	full text	14	-9.772955661225268	0.2553595572265426
NeuroQuery	abstract	14	-9.786009541445065	0.24230567700674577
NeuroQuery	title	14	-9.914623457159482	0.11369176129232805
NeuroQuery	masking anatomical terms	14	-9.895661111996095	0.13265410645571585
NeuroQuery	full text	15	-9.786054244144582	0.2422609743072286
NeuroQuery	abstract	15	-9.801433997835804	0.22688122061600602
NeuroQuery	title	15	-9.91894162656505	0.10937359188675977
NeuroQuery	masking anatomical terms	15	-9.908584297773805	0.1197309206780055
Neurosynth	abstract	0	-11.279709236022272	-1.2513940175704619
Neurosynth	abstract	1	-11.297484612567915	-1.2691693941161049
Neurosynth	abstract	2	-11.255278252954342	-1.226963034502532
Neurosynth	abstract	3	-11.250595361683501	-1.222280143231691
Neurosynth	abstract	4	-11.272672102176871	-1.244356883725061
Neurosynth	abstract	5	-11.24069830502775	-1.2123830865759402
Neurosynth	abstract	6	-11.313272545812158	-1.2849573273603472
Neurosynth	abstract	7	-11.228713349160149	-1.2003981307083382
Neurosynth	abstract	8	-11.279324155799621	-1.2510089373478106
Neurosynth	abstract	9	-11.264571159452633	-1.236255941000822
gclda	abstract	0	-9.843764159046351	0.18455105940545913
gclda	abstract	1	-9.879422606930467	0.1488926115213438
gclda	abstract	2	-9.868861928024202	0.15945329042760825
gclda	abstract	3	-9.857820989077274	0.17049422937453684
gclda	abstract	4	-9.869740074555043	0.1585751438967673
gclda	abstract	5	-9.883251045357929	0.14506417309388198
gclda	abstract	6	-9.868959170447708	0.15935604800410275
gclda	abstract	7	-9.845605166639906	0.18271005181190425
gclda	abstract	8	-9.858478979208641	0.16983623924316937
gclda	abstract	9	-9.877482690366095	0.150832528085715
gclda	abstract	10	-9.863829025982717	0.16448619246909324
gclda	abstract	11	-9.852633772505273	0.17568144594653745
gclda	abstract	12	-9.89127041730515	0.13704480114665962
gclda	abstract	13	-9.863233373524633	0.1650818449271778
gclda	abstract	14	-9.860097983554706	0.16821723489710472
