# Supplementary material for: NeuroQuery, comprehensive meta-analysis of human brain mapping
Source: eLife. 2020 Mar 4;9:e53385. doi: 10.7554/eLife.53385 (PMC7164961; doi:10.7554/eLife.53385)
Supplement: Source data 1. [file elife-53385-data1.zip › neuroquery_elife_53385_additional_data/figure_11/README.txt]

Data for Figure 07 and Figure 11.
Data for the left panel is in log_likelihood-data_for_left_plot.csv
and for the right panel in publication_matching-data_for_right_plot.csv
The first experiment was done with 10 splits for NeuroSynth to save computation
time.
