# Supplementary material for: NeuroQuery, comprehensive meta-analysis of human brain mapping
Source: eLife. 2020 Mar 4;9:e53385. doi: 10.7554/eLife.53385 (PMC7164961; doi:10.7554/eLife.53385)
Supplement: Source data 1. [file elife-53385-data1.zip › neuroquery_elife_53385_additional_data/figure_11/publication_matching-data_for_right_plot.csv]

model	type_of_input_data	cross_validation_split_index	matching_success_proportion
plain ridge regression	full text	0	0.7093036230162895
plain ridge regression	abstract	0	0.6965294387335186
plain ridge regression	title	0	0.6308997608223733
plain ridge regression	masking anatomical terms	0	0.6405088462579472
plain ridge regression	full text	1	0.7040140965658954
plain ridge regression	abstract	1	0.6932516557388821
plain ridge regression	title	1	0.6257626893949856
plain ridge regression	masking anatomical terms	1	0.639629468009302
plain ridge regression	full text	2	0.6872208443577832
plain ridge regression	abstract	2	0.6747316846832415
plain ridge regression	title	2	0.6098963195368903
plain ridge regression	masking anatomical terms	2	0.6231411258472025
plain ridge regression	full text	3	0.6939421223285848
plain ridge regression	abstract	3	0.6788026756961284
plain ridge regression	title	3	0.6153062633605285
plain ridge regression	masking anatomical terms	3	0.6265304882427349
plain ridge regression	full text	4	0.6964653634339941
plain ridge regression	abstract	4	0.6820064406723487
plain ridge regression	title	4	0.6190193164933135
plain ridge regression	masking anatomical terms	4	0.6268674359385098
plain ridge regression	full text	5	0.7065384424178482
plain ridge regression	abstract	5	0.6910001822831797
plain ridge regression	title	5	0.62771698603048
plain ridge regression	masking anatomical terms	5	0.6425007042759215
plain ridge regression	full text	6	0.7112280914951087
plain ridge regression	abstract	6	0.6970088987334081
plain ridge regression	title	6	0.6296989013295624
plain ridge regression	masking anatomical terms	6	0.6458734954733011
plain ridge regression	full text	7	0.6921634803935107
plain ridge regression	abstract	7	0.683406154542994
plain ridge regression	title	7	0.616196689074609
plain ridge regression	masking anatomical terms	7	0.6308091716058043
plain ridge regression	full text	8	0.7117550555963698
plain ridge regression	abstract	8	0.6972132768439601
plain ridge regression	title	8	0.6367902693924447
plain ridge regression	masking anatomical terms	8	0.645622718007921
plain ridge regression	full text	9	0.7126907759187349
plain ridge regression	abstract	9	0.7039820589161332
plain ridge regression	title	9	0.6339742704530014
plain ridge regression	masking anatomical terms	9	0.6428575374094798
plain ridge regression	full text	10	0.7130542375315543
plain ridge regression	abstract	10	0.7025646691007915
plain ridge regression	title	10	0.6353176422499268
plain ridge regression	masking anatomical terms	10	0.6517242331678055
plain ridge regression	full text	11	0.7109574285919453
plain ridge regression	abstract	11	0.6994161414517475
plain ridge regression	title	11	0.6353496798996889
plain ridge regression	masking anatomical terms	11	0.6467606069477511
plain ridge regression	full text	12	0.7029922060131354
plain ridge regression	abstract	12	0.6912929401172137
plain ridge regression	title	12	0.6269281969984036
plain ridge regression	masking anatomical terms	12	0.6389809817882532
plain ridge regression	full text	13	0.7047443340311649
plain ridge regression	abstract	13	0.6962311571667671
plain ridge regression	title	13	0.6274087617448367
plain ridge regression	masking anatomical terms	13	0.6394957936775355
plain ridge regression	full text	14	0.7061871330170075
plain ridge regression	abstract	14	0.6922695360616891
plain ridge regression	title	14	0.6256102343719792
plain ridge regression	masking anatomical terms	14	0.6360047945999989
NeuroQuery	full text	0	0.7453205698282671
NeuroQuery	abstract	0	0.7399537111198263
NeuroQuery	title	0	0.634982904047239
NeuroQuery	masking anatomical terms	0	0.6220065511470031
NeuroQuery	full text	1	0.7336279324116065
NeuroQuery	abstract	1	0.7286930296016836
NeuroQuery	title	1	0.622982042344935
NeuroQuery	masking anatomical terms	1	0.6171567138209316
NeuroQuery	full text	2	0.7241105409391451
NeuroQuery	abstract	2	0.7219198285433365
NeuroQuery	title	2	0.6067798295376083
NeuroQuery	masking anatomical terms	2	0.6043935770035961
NeuroQuery	full text	3	0.728664306191552
NeuroQuery	abstract	3	0.7210625452255617
NeuroQuery	title	3	0.616424266862575
NeuroQuery	masking anatomical terms	3	0.6049691499527721
NeuroQuery	full text	4	0.7349326380795086
NeuroQuery	abstract	4	0.7242165966073234
NeuroQuery	title	4	0.6229135480592365
NeuroQuery	masking anatomical terms	4	0.6010992228108066
NeuroQuery	full text	5	0.7369499052679839
NeuroQuery	abstract	5	0.7282047316294459
NeuroQuery	title	5	0.626558106906323
NeuroQuery	masking anatomical terms	5	0.6223744317459967
NeuroQuery	full text	6	0.7447980247131801
NeuroQuery	abstract	6	0.7379176632401111
NeuroQuery	title	6	0.6282770925280468
NeuroQuery	masking anatomical terms	6	0.6253329429895547
NeuroQuery	full text	7	0.7210338218154301
NeuroQuery	abstract	7	0.7216911460088269
NeuroQuery	title	7	0.6091274159425973
NeuroQuery	masking anatomical terms	7	0.6075244287079437
NeuroQuery	full text	8	0.7410893905665693
NeuroQuery	abstract	8	0.7368261736551092
NeuroQuery	title	8	0.6369128962587758
NeuroQuery	masking anatomical terms	8	0.624983843081801
NeuroQuery	full text	9	0.7481840728690821
NeuroQuery	abstract	9	0.7474604638830736
NeuroQuery	title	9	0.6349663328490861
NeuroQuery	masking anatomical terms	9	0.6261659218833721
NeuroQuery	full text	10	0.7399791202903274
NeuroQuery	abstract	10	0.736501378171313
NeuroQuery	title	10	0.6290559388412313
NeuroQuery	masking anatomical terms	10	0.6316775023890144
NeuroQuery	full text	11	0.7405856261427222
NeuroQuery	abstract	11	0.7356529328258864
NeuroQuery	title	11	0.635052503079481
NeuroQuery	masking anatomical terms	11	0.6289697686108364
NeuroQuery	full text	12	0.7424327623634948
NeuroQuery	abstract	12	0.7401127946220938
NeuroQuery	title	12	0.6304512337257024
NeuroQuery	masking anatomical terms	12	0.6244579837270834
NeuroQuery	full text	13	0.7412230648983357
NeuroQuery	abstract	13	0.7420284251285649
NeuroQuery	title	13	0.6259626485193635
NeuroQuery	masking anatomical terms	13	0.6212078193960351
NeuroQuery	full text	14	0.7371410264200136
NeuroQuery	abstract	14	0.7312538320895728
NeuroQuery	title	14	0.6254423128973635
NeuroQuery	masking anatomical terms	14	0.6187121969542138
Neurosynth	abstract	0	0.4981510206614134
Neurosynth	abstract	1	0.4963206552087858
Neurosynth	abstract	2	0.5013153812744308
Neurosynth	abstract	3	0.5069321213625364
Neurosynth	abstract	4	0.5001969969597321
Neurosynth	abstract	5	0.5072966432958987
Neurosynth	abstract	6	0.4982627039771671
Neurosynth	abstract	7	0.0
Neurosynth	abstract	8	0.4994214183781101
Neurosynth	abstract	9	0.4965502264689458
Neurosynth	abstract	10	0.4912887013712229
Neurosynth	abstract	11	0.0
Neurosynth	abstract	12	0.4972342867779364
Neurosynth	abstract	13	0.5156294595768444
Neurosynth	abstract	14	0.5137479059378296
gclda	abstract	0	0.7275718185766582
gclda	abstract	1	0.7363560215921077
gclda	abstract	2	0.7458723707886084
gclda	abstract	3	0.7418750387789291
gclda	abstract	4	0.7312558168393621
gclda	abstract	5	0.7437240181175157
gclda	abstract	6	0.7431842154247068
gclda	abstract	7	0.7269777253831358
gclda	abstract	8	0.7277377923931253
gclda	abstract	9	0.7290252528386176
gclda	abstract	10	0.7231262021468016
gclda	abstract	11	0.7380436805857169
gclda	abstract	12	0.7208087733449153
gclda	abstract	13	0.7224886765527083
gclda	abstract	14	0.7380638456288391
