# Supplementary material for: NeuroQuery, comprehensive meta-analysis of human brain mapping
Source: eLife. 2020 Mar 4;9:e53385. doi: 10.7554/eLife.53385 (PMC7164961; doi:10.7554/eLife.53385)
Supplement: Source data 1. [file elife-53385-data1.zip › neuroquery_elife_53385_additional_data/figure_15/scores.csv]

label	area_under_the_roc_curve
motor	0.9233241612599687
cerebellum	0.8779862629367314
premotor	0.9022685715929946
parietal	0.9125992512078458
movements	0.8630528424728051
movement	0.8700544188399671
cerebellar	0.9508985709437808
temporal	0.9256980222852216
prefrontal	0.9153683303959796
visual	0.9504341328092428
primary motor	0.9420021831313472
sensorimotor	0.8633371806067853
motor cortex	0.8988519990759857
somatosensory	0.9033046011126176
premotor cortex	0.9239545569036632
retrieval	0.8222479701417205
lobules	0.8964114869087995
autobiographical	0.7614923066058958
finger	0.9284129950764608
supplementary	0.9320142610163084
hand	0.8913486260033463
medial	0.5610097950942994
pain	0.8696477507612913
primary	0.9515470249907808
memory	0.8417370628299152
supplementary motor	0.906378349755065
execution	0.9099467111860232
tasks	0.8630222175998045
vi	0.9750081954346584
motor imagery	0.90999174790033
crus	0.9765647140050732
insula	0.8937524315936609
cingulate	0.8886949289582771
episodic	0.8394424505925873
noxious	0.7887008846613175
paced	0.5
task	0.8911996525079908
semantic	0.9016837122871358
ipsilateral	0.9317967873698793
occipital	0.9622435586283721
network	0.6605278210726703
medial prefrontal	0.8133920039525009
contralateral	0.9315206758163088
prefrontal cortex	0.9109538940373556
intraparietal	0.9045175751143896
amygdala	0.8839267819967114
sensorimotor cortex	0.9237257861845888
vermis	0.9292293584365584
phonological	0.9345548237930816
imagery	0.8811301883807157
language	0.9164654196148964
somatosensory cortices	0.8829132093717879
ganglia	0.8278049695418179
sma	0.8516831049718896
basal ganglia	0.8269967738890796
medial temporal	0.8795540861645195
orbitofrontal	0.9134578153687922
hippocampus	0.8790130122718031
finger movements	0.9104871070402734
autobiographical memory	0.7632491619145151
words	0.8973410298306193
intraparietal sulcus	0.8959983071384634
nuclei	0.9269372979210256
social	0.7935753319474192
basal	0.8565888047539165
frontal	0.8781779754390834
reading	0.9232338837592228
fusiform	0.90345759225697
orbitofrontal cortex	0.9140591436784462
anterior	0.8789758636638529
sulcus	0.9194721688653238
default	0.9211183549733676
dorsal premotor	0.93607499198519
tapping	0.9017643417107908
somatosensory cortex	0.9404926263373437
theory mind	0.6802521790399283
painful	0.8813870379485622
nucleus	0.9434782113847546
anterior cingulate	0.8810236345155069
mind tom	0.7240857569944631
temporal lobe	0.8738362022118713
ventral premotor	0.8733023582511009
word	0.9108894634822476
superior temporal	0.9614483227845588
inferior frontal	0.8559680422387645
superior parietal	0.9216705624735784
reward	0.9366863866857772
memories	0.7428523567954644
secondary somatosensory	0.912570670075562
working memory	0.9298393160448558
episodic memory	0.8596661264746905
navigation	0.8436921287231234
parietal cortex	0.9189165466475182
speech	0.9695723767843138
secondary	0.9074185915363052
posterior cingulate	0.8954215995798438
working	0.9389387488805432
tom	0.6756374988830822
foot	0.923176695858024
thalamus	0.9237259893529298
inferior	0.9116062576052062
force	0.8580497281013949
action	0.9321622282173192
nociceptive	0.8530008750809797
anterior insula	0.9182342373766617
finger tapping	0.9001799959702164
linguistic	0.9210416410653922
parahippocampal	0.9340409367988824
production	0.9045559168649308
default mode	0.8809413822669497
action observation	0.8223101564069909
striatum	0.8926008349089343
putamen	0.90190060830441
coordination	0.9056675622266472
networks	0.7462132979492218
auditory	0.9549846442214348
motor performance	0.8706520523395442
limb	0.9045274084681996
temporal sulcus	0.5966250983317741
face	0.9392147848904616
lexical	0.9142120930345212
cingulate cortex	0.9250372261981662
sentences	0.9272898927183868
mentalizing	0.7576790000807538
loop	0.8095704398519814
precuneus	0.9395363826653264
objects	0.9054099578648664
mode	0.21965546752100587
object	0.8870601797901272
primary somatosensory	0.95335872991406
midbrain	0.8991234403253958
hands	0.8937526595370755
lobe mtl	0.9233801918808748
speech production	0.9117216385376522
mtl	0.920174769328164
comprehension	0.9427664545857342
mind	0.8115199637099251
eye	0.8462704528334428
faces	0.9338110468123356
observation	0.8541408977389868
memory retrieval	0.7151320060722504
eye movements	0.8651091073252322
motor network	0.8485938589844525
encoding	0.8992087166818201
m1	0.9110517560528656
index finger	0.9278034625438184
hippocampal	0.9458086057109788
posterior parietal	0.9491351141149708
motor premotor	0.867658910785134
motor task	0.9285335148656536
listening	0.9720366426148324
parahippocampal cortex	0.8966496632176125
brainstem	0.9061180207077736
default network	0.876695713438943
native	0.5
muscle	0.8786052591035678
posterior insula	0.8960757506271432
superior	0.9398425622316456
fusiform gyrus	0.9051813660909273
mode network	0.8524444993096884
recollection	0.7159843791706026
emotional	0.8437857742641213
tactile	0.9471805609429712
sentence	0.9388263879877691
eye fields	0.8882195029731689
motor sma	0.9325092427463384
demands	0.8970320121658357
primary sensorimotor	0.9231217397795798
retrieved	0.7389171156419465
cortex supplementary	0.8871279301448796
mental states	0.7757813140404707
parahippocampal gyrus	0.9275598853537268
sii	0.9131451296354066
engaged	0.5
stimulation	0.8845743370989061
remembering	0.6467201321798708
s1	0.9176178399327076
posterior superior	0.8823806055549139
handed	0.9062585135730622
spoken	0.965758685787378
striatal	0.9314429146379206
motion	0.9277496209126218
cortex m1	0.943139056746064
subcortical	0.8999674456920219
fronto parietal	0.9015940602814304
dorsolateral	0.9435992693215532
hand movements	0.9218710831236566
temporal gyrus	0.9775914393482212
spatial	0.9174282544750332
occipito	0.8857607646056117
superior inferior	0.7357394607314706
caudate	0.9258711703584912
anterior hippocampus	0.8410701720169259
orthographic	0.9116601740531022
inferior parietal	0.9022600831777008
vocal	0.9194915673801268
visual word	0.9256963759369788
actions	0.92222058084824
calculation	0.8651863109375292
primary secondary	0.8890277774499521
