# Supplementary material for: NeuroQuery, comprehensive meta-analysis of human brain mapping
Source: eLife. 2020 Mar 4;9:e53385. doi: 10.7554/eLife.53385 (PMC7164961; doi:10.7554/eLife.53385)
Supplement: Source data 1. [file elife-53385-data1.zip › neuroquery_elife_53385_additional_data/figure_17/README.txt]

The data shown in Figure 17 is a subset of that of Figure 16.
See Figure 16 (document_frequencies_in_neuroquery_and_neurosynth.csv)
