# Supplementary material for: NeuroQuery, comprehensive meta-analysis of human brain mapping
Source: eLife. 2020 Mar 4;9:e53385. doi: 10.7554/eLife.53385 (PMC7164961; doi:10.7554/eLife.53385)
Supplement: Source data 1. [file elife-53385-data1.zip › neuroquery_elife_53385_additional_data/figure_19/README.txt]

Both images shown in Figure 19,
which correspond to NeuroSynth's "posterior probability" maps ("pAgF"),
see e.g. https://github.com/neurosynth/neurosynth/blob/948ce7edce15d7df693446e76834e0c23bfe8f11/neurosynth/analysis/meta.py
