# Supplementary material for: NeuroQuery, comprehensive meta-analysis of human brain mapping
Source: eLife. 2020 Mar 4;9:e53385. doi: 10.7554/eLife.53385 (PMC7164961; doi:10.7554/eLife.53385)
Supplement: Source data 1. [file elife-53385-data1.zip › neuroquery_elife_53385_additional_data/table_03/README.txt]

The first part of Table 03 provides a summary of the NeuroSynth and NeuroQuery datasets, available respectively at
https://github.com/neurosynth/neurosynth-data
and
https://github.com/neuroquery/neuroquery_data

The second part of the table reproduces Table 02, see corresponding data
directory.
