# Supplementary material for: NeuroQuery, comprehensive meta-analysis of human brain mapping
Source: eLife. 2020 Mar 4;9:e53385. doi: 10.7554/eLife.53385 (PMC7164961; doi:10.7554/eLife.53385)
Supplement: Source data 1. [file elife-53385-data1.zip › neuroquery_elife_53385_additional_data/figure_12/README.txt]

Brain maps shown in Figure 01 and Figure 12. Each row in the figures corresponds
to a model and to a subdirectory. Some terms do not have maps in the NeuroSynth
or GCLDA subdirectories because these terms are not recognized by the
corresponding models.
