# Supplementary material for: NeuroQuery, comprehensive meta-analysis of human brain mapping
Source: eLife. 2020 Mar 4;9:e53385. doi: 10.7554/eLife.53385 (PMC7164961; doi:10.7554/eLife.53385)
Supplement: Source data 1. [file elife-53385-data1.zip › neuroquery_elife_53385_additional_data/figure_18/document_frequencies_for_n_grams_and_parts.csv]

phrase	number_of_documents_that_contain_the_full_phrase	number_of_documents_that_contain_at_least_one_word_from_the_phrase
abilities social	11	5846
ability social	10	8724
ability spatial	12	12480
absence epilepsy	17	6406
absence seizure	26	6251
abstinence alcohol	19	2308
abstract knowledge	19	9813
abuse alcohol	27	3540
abuse cocaine	11	2858
ac pc line	1024	8584
accessory olfactory bulb	2	504
acoustic processing	58	13088
acoustic startle reflex	8	1226
acoustic trauma	4	2103
acquired prosopagnosia	18	11195
action execution	229	5502
action initiation	13	5295
action observation	359	6803
action perception	187	7890
activation level	377	13328
activation patient	75	13029
active learning	39	9112
active maintenance	187	7560
active retrieval	83	8057
activities motor	15	8938
activity motor	302	12619
acute brain injury	10	13404
acute disseminated encephalomyelitis	0	1661
acute stroke	46	2863
adaptive behavior	179	10288
adaptive control	78	12676
addictive behavior	124	9992
adherence medication	1	3632
adherence treatment	12	3838
adjustment disorder	16	8940
adolescent behavior	19	10144
adolescent development	81	5270
adult children	16	6297
adult offspring	5	5866
adverse childhood experiences	7	7005
affect perception	55	9323
affect recognition	90	8758
affective disorder	575	9279
affective psychoses	13	4226
affective symptoms	86	6434
age parental	30	11710
age related macular degeneration	5	13372
agenesis corpus callosum	11	1160
aging well	33	12446
agranular cortex	5	13015
agranular insular cortex	4	13123
alcohol abstinence	12	2308
alcohol abuse	492	3540
alcohol addiction	44	2573
alcohol consumption	212	2616
alcohol dependence	231	9891
alcohol drinking	16	2380
alcohol use disorder	156	12130
alzheimer dementia	52	1915
alzheimer disease	1238	5122
ammon horn	2	184
amygdala anterior	438	11708
amygdala basolateral	6	4540
amygdala central	56	8764
amygdala cortical	64	10631
amygdala hippocampus	870	6719
amygdala insula	637	8486
amygdala response	766	12712
amygdaloid complex	31	7361
amyotrophic lateral sclerosis	57	8700
analogical reasoning	43	1466
angular gyrus	2189	11443
animal behavior	14	10811
animal vocalizations	25	3679
anorexia nervosa	124	190
anterior cingulate	2906	11974
anterior cingulate area	26	13309
anterior cingulate cortex	4228	13289
anterior cingulate cortices	227	12459
anterior cingulate gyrus	901	13023
anterior commissure	1060	11227
anterior corona radiata	50	11226
anterior frontal cortex	45	13373
anterior hippocampus	329	11780
anterior horn	12	11216
anterior hypothalamus	18	11287
anterior insula	2682	11797
anterior intraparietal	226	11484
anterior limb internal capsule	75	11788
anterior lobe cerebellum	62	12610
anterior medial	480	12509
anterior midbody	7	11200
anterior midcingulate cortex	82	13256
anterior olfactory nucleus	15	11651
anterior parahippocampal gyrus	44	12957
anterior parietal cortex	51	13346
anterior pituitary gland	0	11231
anterior posterior	2854	12444
anterior prefrontal	396	12511
anterior superior	408	12629
anterior superior temporal sulcus	80	13223
anterior temporal	1011	13068
anterior thalamic nuclei	28	11495
anterior thalamic nucleus	13	11737
anterior thalamic radiation	93	11436
anterior thalamus	96	11769
anterograde amnesia	24	261
antisocial personality	21	4785
antisocial personality disorder	108	10024
anxiety disorder	1082	8729
anxiety disorder social	26	9836
anxiety social	41	5892
apparent motion	64	9892
appetitive behavior	39	10042
appetitive motivation	36	2591
approach behavior	110	12030
arcuate fasciculus	186	703
arcuate nucleus	9	3712
arcuate nucleus hypothalamus	2	4137
arcuate sulcus	12	4363
area 1	77	12598
area 10	70	12598
area 11	18	12598
area 12	18	12598
area 13	14	12598
area 14	7	12598
area 19	20	12598
area 2	105	12598
area 24	27	12598
area 25	20	12598
area 3	44	12598
area 30	12	12598
area 32	32	12598
area 44	85	12598
area 45	42	12598
area 46	44	12598
area 5	45	12598
area 7	57	12598
area 8	32	12598
area 9	70	12598
area f5	98	12600
area postrema	4	12598
area primary motor	78	13088
area si	21	12609
area x	44	12962
areas auditory	130	12730
areas brodmann	26	12602
areas cingulate	66	13190
areas motor	207	12851
areas premotor	58	12641
areas sensorimotor	37	12663
areas supplementary motor	37	12988
arithmetic processing	50	13092
arterial spin	251	1790
articulatory planning	59	2646
articulatory rehearsal	84	1197
ascending fibers	3	2785
ascending reticular activating system	20	13147
asperger disorder	51	8396
asperger syndrome	139	2059
assessment self	31	8865
association cortex	316	13409
association learning	61	12963
ataxia telangiectasia	0	120
attempted suicide	17	1622
attended stimulus	54	9288
attention biased	16	9947
attention capacity	12	10193
attention deficit	102	11072
attention deficit disorder	47	12309
attention deficit hyperactivity disorder	759	12332
attention network	546	12317
attention shift	58	10255
attention shifting	102	9798
attention span	19	9871
attention task	560	12824
attentional bias	252	10646
attentional biases	91	9851
attentional blink	51	9694
attentional control	866	13090
attentional effort	41	10160
attentional focusing	19	10058
attentional resources	699	10148
attentional state	61	12014
auditory area	308	12730
auditory association cortex	73	13417
auditory attention	138	10586
auditory cortex	846	13122
auditory feedback	153	6182
auditory hallucination	140	4201
auditory imagery	60	4983
auditory learning	21	7565
auditory localization	26	5951
auditory memory	53	9689
auditory nerve	12	4474
auditory perception	197	7364
auditory recognition	15	6752
auditory region	28	13387
auditory scene	18	5232
auditory scene analysis	19	13431
auditory sensitivity	6	9838
auditory sentence comprehension	39	5212
auditory spatial processing	24	13377
auditory stimuli	1015	11210
auditory stream segregation	11	5352
auditory threshold	18	11955
auditory visual	794	10963
auditory word recognition	18	9355
auditory working memory	69	9882
autism spectrum	122	2210
autism spectrum disorder	443	8818
autistic disorder	60	8415
autobiographical memories	258	1840
autobiographical memory	523	8454
autobiographical recall	29	2708
autonoetic consciousness	23	1953
autonomic nervous system	142	11690
aversive learning	47	5933
avoidance behavior	166	10137
avoidance learning	46	5753
axonal tract	5	1471
ba 44	969	3942
barrel cortex	4	13015
barrel field	0	8986
basal forebrain	131	3093
basal ganglia	2555	3018
basal ganglia circuit	35	4323
basal ganglion	14	3044
basal lamina	0	3088
basal nuclei	24	3755
basal nucleus	24	5124
basolateral amygdala	115	4540
basolateral nucleus amygdala	11	6368
bed nucleus stria terminalis	58	4037
behavior animal	17	10811
behavior approach	13	12030
behavior disorders	13	12098
behavior risk	17	10862
behavior social	109	10888
behavior spatial	5	12962
behavioral activity	3	12763
behavioral inhibition	237	10950
behavioral measures	1311	12103
behavioral performance	2212	11965
behavioral problems	93	11269
behavioral responses	1090	12918
behavioral symptoms	108	11293
biased attention	29	9947
binge drinking	41	467
binge eating disorder	38	8508
binocular disparity	21	512
binocular rivalry	62	192
binocular vision	14	4032
bipolar depression	74	4034
bipolar disorder	749	8496
birth first	6	13096
birth order	4	11519
blood brain barrier	102	13415
body corpus callosum	90	7227
body dysmorphic disorder	16	10860
body image	133	13125
body language	44	8804
body orientation	27	8062
body representation	89	9722
body schema	45	6843
bone conduction	21	1635
borderline personality disorder	187	10055
bovine spongiform encephalopathy	0	99
brachial plexus	8	46
brain cancer	6	13395
brain death	1	13397
brain gray matter	187	13407
brain grey matter	56	13405
brain infarction	3	13395
brain injuries	49	13397
brain injury	383	13402
brain ischemia	4	13395
brain olfactory	3	13396
brain part	16	13431
brain reserve	22	13395
brain trauma	73	13401
brain tumor	120	13395
brain white matter	128	13415
brainstem nucleus	10	4265
brainstem reticular formation	11	3210
broca area	916	12599
broca region	104	13362
brodmann area	2193	12602
brodmann area 10	107	12602
brodmann area 17	27	12602
brodmann area 18	29	12602
brodmann area 22	24	12602
brodmann area 24	26	12602
brodmann area 32	43	12602
brodmann area 4	41	12602
brodmann area 40	52	12602
brodmann area 44	90	12602
brodmann area 45	48	12602
brodmann area 46	36	12602
brodmann area 47	68	12602
brodmann area 6	119	12602
brodmann area 7	51	12602
brodmann area 8	54	12602
brodmann area 9	81	12602
bulimia nervosa	94	173
burning pain	24	1687
ca fields	6	9484
ca1 field	3	8996
ca1 pyramidal cell layer	0	2504
ca1 stratum radiatum	0	3079
ca1 subfield	3	78
calcarine cortex	115	13021
calcarine fissure	106	1186
calcarine sulcus	311	4590
cancer brain	4	13395
cannabis abuse	34	2798
cannabis dependence	34	9412
capacity limitation	17	5092
carotid atherosclerosis	2	100
carpal tunnel syndrome	12	2053
categorical perception	45	7236
category learning	70	6715
cauda equina	1	1026
caudal acc	52	4291
caudal anterior cingulate cortex	28	13289
caudate nucleus	1607	4857
caudate putamen	707	4852
causal inference	38	4235
cell disease	8	6245
cell group	10	12443
central amygdala	19	8764
central canal	0	6470
central coherence	31	6908
central executive	353	8605
central gray	7	8731
central nervous system	873	12274
central nervous system infection	5	12284
central nuclei	10	7093
central nucleus	28	8121
central nucleus amygdala	60	9687
central sulcus	385	8416
centrum semiovale	36	48
cerebellar ataxia	17	5609
cerebellar cortex	222	13151
cerebellar gray matter	41	9585
cerebellar grey matter	20	9288
cerebellar hemisphere	233	9235
cerebellar nuclei	53	6185
cerebellar peduncle	55	5631
cerebellar tonsil	72	5590
cerebellar vermis	368	5634
cerebellar white matter	51	10256
cerebellopontine angle	2	11158
cerebellum anterior lobe	60	12610
cerebellum lobule	121	7734
cerebellum posterior lobe	102	12255
cerebral aneurysm	1	4355
cerebral aqueduct	12	4343
cerebral cortex	828	13127
cerebral cortices	26	8086
cerebral dominance	23	5999
cerebral edema	14	4368
cerebral gray matter	46	8728
cerebral hemisphere	225	8434
cerebral hemorrhage	15	4378
cerebral infarction	46	4434
cerebral ischemia	11	4453
cerebral lobes	10	9155
cerebral peduncle	80	4379
cerebral ventricle	6	4705
cerebral white matter	107	9611
cerebrospinal fluid	1717	2371
cerebrovascular accident	16	476
cervical dystonia	19	194
cervical segments	0	1855
cervical spinal cord	14	917
change blindness	14	11451
characteristics human	44	11357
charcot marie tooth disease	2	5144
child behavior	88	10192
child development	52	5357
child language	9	4747
childhood absence epilepsy	9	7079
childhood onset schizophrenia	22	8271
children adult	42	6297
choice behavior	139	10696
choroid plexus	7	30
chromatic contrast	3	11768
chronic fatigue syndrome	41	4121
chronic headache	11	2406
chronic pain	395	3355
cigarette smoking	130	772
cingulate anterior	64	11974
cingulate area	160	13190
cingulate cortex	2932	13154
cingulate cortex anterior	63	13289
cingulate cortex posterior	41	13298
cingulate cortices	393	11029
cingulate gyrus	1734	12576
cingulate gyrus anterior	33	13023
cingulate posterior	55	12195
cingulate region	333	13399
cingulate sulcus	142	11032
cingulum bundle	102	738
circadian rhythm	42	854
circle willis	10	899
circumventricular organs	3	228
cisterna magna	4	31
classical conditioning	108	11841
clonic seizures	1	643
closed head injury	27	11283
cocaine abuse	47	2858
cocaine addiction	65	954
cocaine dependence	87	9427
cochlear nerve	3	744
cochlear nuclei	7	1580
cochlear nucleus	8	3596
cognitive control	2789	13183
cognitive decline	540	11426
cognitive deficits	906	11941
cognitive development	149	11966
cognitive dissonance	16	11292
cognitive dysfunction	474	11659
cognitive effort	316	11536
cognitive emotional	794	12009
cognitive function	2781	13412
cognitive impairment	1209	11806
cognitive load	414	11460
cognitive map	34	12193
cognitive performance	1095	12410
cognitive processes	3141	13325
cognitive reserve	95	11300
cognitive state	126	12489
cognitive symptom	159	11801
cognitive task	2479	13087
cognitive training	139	11815
collateral sulcus	104	4299
color blindness	74	2922
color perception	42	7034
color vision	98	5623
communication disorders	191	9122
complex partial seizure	35	8852
complex regional pain syndrome	44	13405
compliance treatment	3	4282
compulsive behavior	66	10091
concept formation	30	4831
concept self	33	8158
conceptual priming	36	4142
conduct disorder	186	8817
conduction aphasia	40	1880
conductive hearing loss	1	5843
confidence judgment	35	4069
conflict detection	188	8371
conflict resolution	316	11356
congruent incongruent	496	1713
conjunction search	20	5012
consolidation memory	28	8450
consummatory behavior	13	9977
consumption alcohol	44	2616
context dependent	400	11331
context memory	86	10865
context representation	17	9484
contingency learning	40	5322
contrast sensitivity	45	12640
control network	363	13179
control processes	537	13415
control self	42	12919
control task	1138	13347
conversational speech	19	2870
conversion disorder	21	8766
convulsive seizures	1	648
cooperative behavior	22	10105
coping behavior	19	10038
coping skills	19	2510
cornu ammonis	35	40
corona radiata	129	263
coronal plane	152	5961
coronal section	31	3878
corpus callosum	740	1156
corpus callosum genu	24	1186
corpus striatum	14	3950
cortex acc	168	13029
cortex amygdala	106	13099
cortex anterior	208	13256
cortex anterior cingulate	166	13289
cortex auditory	31	13122
cortex ba	497	13090
cortex bilaterally	192	13303
cortex cerebellum	212	13151
cortex cingulate	61	13154
cortex dlpfc	40	13023
cortex dmpfc	308	13016
cortex dorsal	110	13095
cortex dorsolateral prefrontal	54	13105
cortex frontal	114	13326
cortex hippocampus	92	13136
cortex inferior	318	13274
cortex insula	204	13123
cortex involved	235	13320
cortex lateral	158	13166
cortex m1	29	13024
cortex medial	234	13275
cortex middle	140	13269
cortex motor	50	13174
cortex occipital	100	13167
cortex ofc	54	13020
cortex orbitofrontal	41	13031
cortex parietal	105	13245
cortex pcc	97	13018
cortex pfc	62	13024
cortex posterior	184	13261
cortex posterior cingulate	115	13298
cortex posterior parietal	41	13339
cortex precuneus	249	13098
cortex prefrontal	52	13100
cortex premotor	61	13032
cortex suggest	21	13348
cortex superior	247	13272
cortex supplementary	86	13124
cortex temporal	119	13352
cortex thalamus	132	13103
cortex ventral	104	13103
cortex visual	84	13276
cortical amygdala	13	10631
cortical association areas	39	13428
cortical blindness	10	9004
cortical dysplasia	22	8948
cortical layer	12	9003
cortical layer iv	2	10162
cortical layer v	3	9633
cortical maps	38	11398
cortical plate	3	9010
cortical white matter	36	11446
cortices anterior cingulate	37	12459
cortices frontal	35	12119
cortices parietal	33	11184
cortices precuneus	39	8668
cortices temporal	33	12363
corticospinal fibers	7	2062
corticospinal tract	206	1497
covert attention	82	9755
cranial cavity	0	311
cranial nerve palsies	0	829
cranial nerves	26	828
creative cognition	24	4483
creative thinking	57	1343
creutzfeldt jakob disease	5	5088
criminal behavior	19	9980
critical period	130	9869
cross modal	591	6857
crus fornix	8	477
crystallized intelligence	45	2033
cue validity	58	4765
daily life	606	4740
death brain	5	13397
decision making	2389	7462
decision task	316	12399
decision uncertainty	52	5558
declarative knowledge	43	6437
declarative memory	327	8433
decline cognitive	118	11426
deductive reasoning	55	1447
deep cerebellar nuclei	42	6744
deep processing	29	13124
default mode	2555	12571
default network	509	10788
defense mechanisms	8	7710
deficits memory	66	10255
delay discounting	100	3493
delayed memory	72	8935
deliberate self harm	6	6574
delusional disorder	12	8394
dementia alzheimer	29	1915
dementia alzheimer type	20	8777
dementia praecox	8	1312
dementia vascular	5	1852
demyelinating disease	14	5111
demyelinating disorders	2	8412
dentate gyrus	105	11408
dentate nucleus	102	3620
dependence alcohol	34	9891
depression bipolar	52	4034
depression emotional	18	7278
depressive disorder	221	8805
depressive symptom	887	5746
depressive syndrome	19	4968
depth perception	20	5917
descending fibers	4	2359
detection task	439	12616
development child	13	5357
development human	38	10610
development infant	3	5278
development language	55	7327
developmental coordination disorder	11	10014
developmental disabilities	65	5487
developmental dyscalculia	30	5143
developmental dyslexia	113	5228
developmental prosopagnosia	15	5182
developmental stuttering	29	5155
diabetic neuropathy	6	159
diagnosis psychiatric	47	8617
diagonal band	2	2151
diagonal band broca	5	3093
dietary habits	10	508
difference threshold	18	13376
differences individual	177	13356
diffuse axonal injury	27	2858
discourse comprehension	63	1687
discourse processing	46	13085
discrimination function	4	13379
discrimination learning	30	7131
discrimination speech	18	4800
discrimination task	622	12423
disease ad	26	5315
disease pd	13	5197
disorder adhd	52	8397
disorder bipolar	17	8496
disorder mdd	17	8379
disorder mental	33	10332
disorders anxiety	58	8729
disorders attention deficit hyperactivity	39	12332
disorders major depressive	21	10154
disorders mood	19	8622
disorders obsessive compulsive	15	8399
disorders psychotic	14	8404
disruptive behavior	31	10001
dissociative disorders	21	9511
distance perception	4	6959
divergent thinking	59	1762
divided attention	190	10682
domain general	490	11931
domain specificity	81	12368
dopaminergic nuclei	15	2936
dorsal anterior	1391	11869
dorsal attention	411	11116
dorsal cochlear nucleus	3	7997
dorsal column	14	6911
dorsal horn	52	6483
dorsal horn spinal cord	14	6871
dorsal lateral geniculate nucleus	1	11091
dorsal medial	474	10901
dorsal motor nucleus	7	10792
dorsal posterior cingulate cortex	50	13317
dorsal premotor	222	7681
dorsal premotor cortex	472	13108
dorsal raphe	35	6443
dorsal raphe nucleus	27	7962
dorsal root	12	6957
dorsal striatum	528	7624
dorsal telencephalon	0	6432
dorsal thalamus	60	8706
dorsal ventral	1144	8430
dorsolateral pfc	675	5850
dorsolateral prefrontal	778	10128
dorsolateral prefrontal cortex	3453	13105
dorsolateral prefrontal cortices	191	11376
dorsomedial nucleus	28	4333
dorsomedial prefrontal	707	10084
double vision	4	5192
drinking alcohol	36	2380
drinking behavior	21	10016
driving influence	13	7162
drug abuse	730	4373
drug addiction	233	3492
drug dependence	187	10220
drug seeking behavior	61	10899
drug use disorders	19	12187
duchenne muscular dystrophy	1	203
dura mater	8	146
dysfunction cognitive	54	11659
dysthymic disorder	20	8378
early onset alzheimer disease	6	10819
early visual	663	11748
eating behavior	145	10073
eating disorder	290	8507
eating habits	22	921
edge detection	33	6157
effortful processing	116	13089
elaborative processing	41	13083
electrodermal response	39	12421
embodied cognition	64	4524
emotion expressed	83	7258
emotion perception	236	8609
emotion recognition	366	8305
emotion regulation	1076	7045
emotional decision making	30	10092
emotional disturbance	58	6828
emotional enhancement	30	6992
emotional expression	411	7124
emotional faces	612	7881
emotional information	637	12215
emotional intelligence	41	7164
emotional memory	255	10823
emotional responses	872	12788
emotional stimuli	1370	11543
emotional stress	62	6638
emotional valence	633	6263
encoding retrieval	640	5474
entopeduncular nucleus	2	3517
entorhinal cortex	389	13020
entorhinal cortices	48	6180
epileptic seizure	67	771
episodic buffer	64	2466
episodic learning	17	6440
episodic memories	278	2987
episodic memory	1812	8469
erectile dysfunction	6	3767
error detection	430	10214
error signal	87	12130
everyday life	620	4327
executive control	1398	12680
executive function	2241	13376
exogenous attention	39	9664
experimental autoimmune encephalomyelitis	2	8861
explicit knowledge	78	7465
explicit learning	74	6708
explicit memory	191	9285
exploratory behavior	21	10696
expressed emotion	66	7258
extended amygdala	77	7339
extended family	4	7005
external capsule	106	3805
external globus pallidus	16	4244
extrastriate areas	142	12618
extrastriate cortex	371	13026
extrastriate cortices	74	6466
extreme capsule	62	1593
eye disease	10	7162
eye field	112	9623
eye movement	1369	8798
face perception	413	7477
face recognition	412	6563
facial expression	1402	3999
facial nerve	14	2745
facial nucleus	4	5113
facial palsy	6	2279
facial recognition	120	5245
false memory	56	10081
family member	298	4710
family relationships	13	11107
family size	8	11845
fastigial nucleus	13	3524
fearful faces	470	4572
feature based attention	28	13274
feature detection	31	9062
feature extraction	82	6957
feature integration	55	12006
feature search	24	7478
febrile seizure	13	641
feedback processing	159	13138
feeding behavior	45	10011
feeding patterns	0	11307
field visual	35	12318
figure ground segregation	16	3415
fimbria fornix	5	145
financial disclosure	104	2109
finger agnosia	13	3231
finger movements	385	9054
finger tapping	403	3383
flicker fusion	5	186
floor plate	0	462
fluid intelligence	120	3818
focal brain injury	6	13404
focal dystonia	29	1473
focal seizure	13	1880
focused attention	368	11130
food deprivation	18	1225
food preference	55	2193
foramen monro	2	12
forceps major	33	5478
forceps minor	67	1045
form perception	36	9406
formation hippocampal	3	5471
fourth ventricle	46	2642
fragile x syndrome	73	7011
free recall	243	5328
friedreich ataxia	7	120
frontal cortex	3126	13326
frontal cortices	507	12119
frontal eye field	804	12841
frontal gyri	1327	11739
frontal gyrus	1717	12570
frontal gyrus inferior	54	12773
frontal gyrus superior	55	12827
frontal horn	5	11510
frontal lobe	2247	12136
frontal lobe epilepsy	8	12185
frontal lobe white matter	18	12836
frontal operculum	637	11547
frontal parietal	2144	12441
frontal plane	12	12217
frontal pole	544	11597
frontal region	422	13418
frontal sulcus	46	11941
frontal temporal	1383	12951
frontal white matter	114	12581
fronto parietal	2371	10438
fronto striatal	390	4738
frontoparietal network	441	10674
frontopolar cortex	229	13016
frontotemporal dementia	188	1949
frontotemporal lobar degeneration	65	1597
ftdp 17	0	0
function cognitive	171	13412
function sensory	37	13381
functional connectivity	4281	13395
functional laterality	27	13404
functions executive	44	13376
fusiform face	558	6623
fusiform gyri	668	6704
fusiform gyrus	3445	11468
future generations	0	9296
gait ataxia	7	287
galvanic skin response	38	12446
gender bias	17	6755
gender identity	32	5207
gender roles	5	12018
generalized epilepsy	39	11735
generalized seizure	31	11692
genu corpus callosum	168	1186
gerstmann syndrome	14	2021
global aphasia	12	5033
globus pallidus	687	1111
globus pallidus interna	6	4405
globus pallidus internus	11	1111
gm volume	523	9403
goal directed	1657	9743
goal maintenance	53	6534
goal selection	21	7942
goal state	27	10593
granular cell layer	0	2336
granule cell layer	2	2298
gray matter	3200	7151
gray matter brain	56	13407
gray matter regions	131	13388
grey matter	1274	6708
grey matter brain	22	13405
group identification	14	12554
group meetings	7	12307
group structure	19	13180
guillain barré syndrome	1	2027
gustatory cortex	67	13017
gyrus ba	141	11736
gyrus inferior	57	12197
gyrus middle	47	12167
gyrus precuneus	40	11772
gyrus rectus	135	11372
habit learning	59	5405
hand movements	512	10760
happy faces	352	4622
head caudate nucleus	118	11750
head household	1	10869
head injuries	90	10886
head injury	883	11072
head trauma	731	10964
health behavior	28	12815
health care utilization	6	11014
healthy ageing	32	10772
healthy aging	260	10862
healthy diet	10	10772
healthy eating	10	10837
healthy lifestyle	9	10775
hearing disorders	20	9029
hearing impairment	89	5979
hearing loss	186	4995
heart rate	642	9302
helping behavior	25	10028
hemispatial neglect	36	450
hemispheric regions	128	13392
hemispheric specialization	207	6746
hereditary spastic paraplegia	0	96
heschl gyri	67	4769
heschl gyrus	513	11376
heuristic search	5	2922
high frequency hearing loss	10	12968
high risk	666	12486
hill climbing	2	186
hilus dentate gyrus	0	11408
hippocampal ca1 region	0	13368
hippocampal ca3 region	0	13368
hippocampal commissure	5	5905
hippocampal fissure	2	4972
hippocampal formation	375	5471
hippocampal gyrus	97	11888
hippocampal mossy fiber	0	5775
hippocampal region	229	13368
hippocampus ca1	6	4610
hippocampus major	9	7950
hippocampus proper	90	5323
home range	0	9157
horizontal nystagmus	2	1512
horizontal plane	102	6286
horizontal section	8	4188
human brain	2252	13424
human development	184	10610
human information processing	12	13387
human nature	14	10576
huntington disease	135	5089
hypoglossal nerve	0	648
hypoglossal nucleus	2	3517
hypothalamic paraventricular nucleus	1	3946
hypothalamus anterior	23	11287
hypothalamus medial	12	9050
hypoxic ischemic encephalopathy	3	482
iconic memory	12	8426
identification group	20	12554
identity gender	26	5207
identity recognition	48	4853
ideomotor apraxia	43	220
idiopathic parkinson disease	39	5155
images body	28	13125
immediate memory	49	8896
immediate recall	129	3395
impairment cognitive	180	11806
impairment visual	65	11711
implicit knowledge	30	7225
implicit learning	169	6325
implicit memory	122	9108
impulse control disorders	56	12949
impulsive behavior	167	10088
inattentional blindness	8	483
incidental learning	42	5537
index finger	1787	6144
individual difference	2599	13356
individual variability	686	11664
inductive reasoning	46	1460
infant behavior	5	10069
infant development	13	5278
infantile spasms	1	29
inferior cerebellar peduncle	17	11225
inferior colliculus	54	10265
inferior frontal	3217	12217
inferior frontal gyrus	5245	12773
inferior frontal sulcus	311	12440
inferior fronto occipital fasciculus	145	11588
inferior horn lateral ventricle	5	12024
inferior longitudinal fasciculus	192	10887
inferior middle	1090	11763
inferior occipital	392	11249
inferior occipital gyri	108	11507
inferior occipital gyrus	697	12509
inferior olive	23	10219
inferior parietal	3353	11878
inferior parietal gyrus	267	12772
inferior parietal lobule	2801	11927
inferior precentral sulcus	62	11148
inferior prefrontal	488	12461
inferior superior	893	11775
inferior temporal	1505	12692
inferior temporal gyrus	1501	13029
inferior temporal sulcus	102	12755
infragranular layers	6	401
infralimbic cortex	16	13015
inhibition return	23	5039
inhibitory control	997	12754
injury brain	21	13402
injury spinal cord	2	2743
instrumental conditioning	36	11677
instrumental learning	58	5423
insula anterior	489	11797
insula inferior	321	11630
insular cortex	1306	13123
insular cortices	249	9648
insular lobe	32	10621
insular region	235	13390
intellectual disability	90	1310
intelligibility speech	20	2195
interaction social	54	11656
interference control	88	12684
interference resolution	105	10593
interhemispheric fissure	44	927
intermediate zone	10	1850
intermittent explosive disorder	16	8451
internal capsule	273	3844
internal globus pallidus	19	4405
internal speech	38	5268
interpeduncular nucleus	2	3522
interpersonal relations	23	10344
interpersonal skills	12	2801
intertemporal choice	43	3444
intracranial cavity	3	1062
intracranial space	8	9990
intralaminar thalamic nuclei	9	2550
intraparietal sulcus	1678	4341
intrinsic motivation	32	4135
involuntary attention	23	9664
involuntary movement	65	8333
involvement patient	1	10400
irritable mood	10	2152
joint attention	81	9876
joint pain	10	2553
judgment task	564	12254
junction tpj	389	2334
juvenile myoclonic epilepsy	19	971
knowledge results	40	13431
korsakoff syndrome	9	2023
lack coordination	8	6288
lacunar infarction	9	383
lamina ii	3	3659
lamina v	1	2260
language acquisition	154	11864
language comprehension	500	4353
language delay	32	6479
language development	149	7327
language disorder	127	9977
language learning	163	7496
language network	383	11225
language processing	1274	13156
language production	310	4708
late onset alzheimer disease	17	9659
latencies response	15	12425
latency period	11	7840
latency response	45	12439
lateral entorhinal cortex	5	13169
lateral fissure	38	8634
lateral frontal	549	12513
lateral geniculate body	16	10922
lateral geniculate nucleus	88	9770
lateral globus pallidus	50	8899
lateral habenula	13	8541
lateral horn	1	8571
lateral hypothalamic area	4	13048
lateral hypothalamus	42	8877
lateral lemniscus	6	8539
lateral medial	671	11545
lateral nucleus amygdala	12	10970
lateral occipital	996	10654
lateral occipital gyrus	82	12751
lateral occipital sulcus	36	11166
lateral olfactory tract	8	9062
lateral orbital sulcus	9	9978
lateral orbitofrontal	114	9758
lateral orbitofrontal cortex	334	13170
lateral parabrachial nucleus	4	9768
lateral parietal	597	11878
lateral prefrontal	747	12020
lateral prefrontal cortex	1316	13215
lateral septal nucleus	0	9779
lateral septum	10	8546
lateral sulcus	71	9617
lateral temporal	839	12681
lateral ventricle	233	8756
lateralized activity	133	12719
laterodorsal tegmental nucleus	0	3645
layer cerebellum	1	5821
layer ii	18	3854
layer iii	12	2487
layer iv	19	3867
layer v	17	2465
layer vi	7	950
layers superior colliculus	2	10083
learned helplessness	20	2076
learning association	36	12963
learning disabilities	376	5675
learning discrimination	2	7131
learning disorder	80	10330
learning reversal	10	5525
learning spatial	30	12276
learning task	327	12512
learning transfer	17	5757
learning verbal	20	7547
left auditory cortex	112	13406
left cerebral hemisphere	70	13059
left frontal lobe	182	13293
left posterior superior temporal gyrus	108	13408
left putamen	768	12911
lenticular nucleus	33	3530
lentiform nuclei	23	1703
lentiform nucleus	261	3534
lewy body dementia	14	7409
lewy body disease	13	9256
lexical access	178	2581
lexical ambiguity	22	1837
lexical decision	385	5409
lexical processing	263	13087
lexical retrieval	146	4139
lie detection	22	6554
life experience	109	7693
life satisfaction	26	3858
life stress	87	4990
limb ataxia	2	1044
limbic cortex	56	13075
limbic encephalitis	0	3006
limbic lobe	92	8784
limbic region	49	13366
limbic system	892	11861
limited capacity	143	7255
lingual gyrus	1898	11398
lobe cerebellum	63	9624
lobe frontal	56	12136
lobe mtl	427	7578
lobe occipital	35	9931
lobe parietal	33	11380
lobe temporal	43	12341
lobule ix	46	4612
lobule v	69	5922
lobule vi	203	4755
lobule vii	40	4647
lobules iv v	51	7826
locked syndrome	7	2876
locomotor activity	13	11746
locomotor function	4	13363
locus coeruleus	161	991
locus control	25	12660
logical reasoning	38	1878
long association fibers	14	13126
long term	2103	7909
long term memories	46	8426
long term memory	801	11046
longitudinal fissure	12	3157
loss anticipation	52	5231
loss aversion	47	4120
loss consciousness	699	5374
loss hearing	11	4995
low level	1411	13217
low vision	7	10404
lumbar enlargement	0	308
lumbar segments	0	1823
lumbar spinal cord	0	906
lunate sulcus	2	4241
macular degeneration	8	756
magnetic stimulation	1155	10804
main olfactory bulb	1	9543
major depression	896	6944
major depressive disorder	808	10154
malformations cortical development	5	10619
mammillary bodies	56	641
mammillary body	16	6737
manic state	18	8990
marginal gyrus	46	11470
marijuana use	76	9747
marital status	28	2933
matching task	479	12327
mate selection	19	4988
maternal behavior	40	10013
maternal deprivation	7	644
mathematical reasoning	29	1811
maze learning	11	5263
mechanical allodynia	15	438
medial division	7	9165
medial dorsal nucleus	72	11395
medial entorhinal cortex	4	13278
medial forebrain bundle	8	8974
medial frontal	2094	12656
medial frontal gyrus	1710	13085
medial geniculate body	34	11027
medial geniculate nucleus	19	9875
medial habenula	2	8834
medial hypothalamus	9	9050
medial lateral	874	11545
medial lemniscus	19	8833
medial longitudinal fasciculus	5	9668
medial nucleus trapezoid body	0	11524
medial orbital frontal cortex	39	13396
medial orbital gyrus	32	12670
medial orbitofrontal	151	9858
medial orbitofrontal cortex	468	13276
medial pfc	683	9633
medial prefrontal	1206	12077
medial prefrontal cortex	2996	13301
medial preoptic area	6	13136
medial septal nucleus	2	9866
medial superior	646	12152
medial temporal	2289	12910
medial thalamic nuclei	16	9492
median eminence	0	2143
median nerve	81	2601
median raphe	16	2212
median raphe nucleus	3	5071
medication adherence	11	3632
medication compliance	8	4090
mediodorsal nucleus	31	3546
mediodorsal nucleus thalamus	33	6307
mediodorsal thalamic nucleus	17	4379
medulla oblongata	23	198
medullary reticular formation	2	2113
memory acquisition	16	12578
memory consolidation	191	8450
memory decay	10	8555
memory deficit	295	10255
memory delayed	15	8935
memory disorder	57	11575
memory encoding	554	9197
memory episodic	38	8469
memory function	266	13396
memory immediate	15	8896
memory load	294	8780
memory long term	14	11046
memory loss	70	9844
memory performance	786	11153
memory processes	550	13231
memory recall	145	8658
memory retention	41	8464
memory retrieval	872	8676
memory spatial	71	12669
memory storage	67	8498
memory task	1038	12712
memory test	410	12674
memory trace	183	8540
memory training	19	9563
mental arithmetic	177	6443
mental deterioration	4	6491
mental disorder	1018	10332
mental effort	129	7467
mental fatigue	36	6665
mental imagery	588	6761
mental processes	279	13224
mental representation	262	9705
mental retardation	291	6343
mental rotation	275	7505
mental state	1841	10522
midbrain tegmentum	11	1226
midcingulate cortex	164	13016
middle cerebellar peduncle	53	10928
middle cerebral artery occlusion	0	10826
middle cingulate	654	12115
middle frontal	1263	12325
middle frontal gyrus	3728	12844
middle inferior	967	11763
middle occipital	567	10931
middle occipital gyrus	1413	12515
middle superior	1077	11672
middle temporal	1398	12614
middle temporal area	74	13348
middle temporal gyrus	3191	13037
midline thalamic nuclei	9	3669
mild cognitive	29	11458
mild cognitive impairment	644	11914
mild traumatic brain injury	43	13407
minimally conscious state	12	10143
mitral cell layer	0	2298
modification diet	0	1186
molecular layer dentate gyrus	1	11586
monetary incentive	189	1470
monetary reward	425	3134
mood disorder	574	8622
morbid obesity	7	575
morphological processing	38	13132
motion aftereffect	3	9066
motion detection	108	10873
motion perception	213	10758
motor activities	44	8938
motor activity	414	12619
motor area	1851	12851
motor control	1224	12975
motor cortex	1500	13174
motor disorders	40	11458
motor function	511	13394
motor imagery	339	8413
motor inhibition	199	9467
motor learning	401	9859
motor network	413	11939
motor neuron disease	24	11274
motor nucleus	4	9139
motor performance	399	11331
motor planning	560	8255
motor pre	39	10292
motor premotor	332	8290
motor program	115	9469
motor response	1671	12947
motor sequence learning	120	12565
motor strip	44	8010
motor system	730	12545
motor task	596	12769
motor thalamus	14	9539
motor tics	14	7936
movement planning	104	8822
multiple sclerosis	328	10876
multiple system atrophy	28	13109
multisensory integration	222	11139
muscle pain	31	2478
muscle rigidity	3	1202
muscle weakness	17	1374
muscular atrophy	4	1507
muscular dystrophy	5	200
musculoskeletal pain	33	1708
myasthenia gravis	2	4
myoclonic epilepsy	2	923
myoclonic seizures	3	646
myotonic dystrophy	3	13
nature human	38	10576
navigation spatial	20	11601
negative affect	723	10409
negative emotion	532	9869
negative emotions	1227	9869
negative feedback	353	9499
negative neutral	342	12604
negative positive	752	10271
negative priming	46	8803
negative reinforcement	58	8546
negative thinking	18	8762
nervous system	296	11613
nervous system function	2	13432
network dmn	1251	10541
neural crest	0	11615
neural plate	1	11640
neural tube	0	11655
neural tube defects	1	11721
neurocognitive disorder	16	8697
neurodegenerative disease	386	5157
neurodegenerative disorder	240	8528
neurodevelopmental disorder	238	8423
neurofibromatosis type 1	6	7936
neurogenic inflammation	4	498
neurologic deficit	6	11487
neurologic dysfunction	5	11025
neurologic manifestations	1	10570
neurologic signs	4	10824
neurologic symptoms	5	11207
neuromuscular disease	4	5119
neuromyelitis optica	11	928
neuropathic pain	123	1709
neutral faces	615	11955
neutral pictures	395	11889
neutral stimuli	646	12588
never married	1	2125
nicotine dependence	196	9457
noise induced hearing loss	2	10280
noise sensitivity	10	10422
nonverbal communication	20	2655
noticeable difference	42	13200
novelty detection	123	6185
nuclear families	0	633
nuclear family	0	4184
nuclei basal	40	3755
nucleus accumbens	989	3535
nucleus accumbens core	6	5993
nucleus accumbens shell	5	3664
nucleus ambiguus	7	4287
nucleus basalis	13	3517
nucleus basalis magnocellularis	1	3567
nucleus basalis meynert	12	3519
nucleus caudatus	27	3526
nucleus raphe magnus	12	3545
nucleus solitary tract	29	4386
nucleus thalamus	107	6301
nucleus tractus solitarius	25	4366
numerical comparison	37	12221
object based attention	29	13264
object categorization	36	6237
object detection	16	8135
object identification	126	6451
object manipulation	108	6550
object perception	156	7516
object recognition	537	6445
obsessive compulsive	198	769
obsessive compulsive disorder	525	8399
obstructive hydrocephalus	2	123
obstructive sleep apnea	35	855
occipital area	96	12882
occipital cortex	1908	13167
occipital cortices	417	9358
occipital fusiform gyrus	70	12034
occipital gyri	321	8506
occipital gyrus	499	11996
occipital lobe	1304	9931
occipital parietal	460	11170
occipital pole	224	7526
occipital region	983	13399
occipital white matter	22	10693
occipito temporal	1661	12301
occipito temporal sulcus	49	12415
occipitotemporal cortex	329	13043
occipitotemporal sulcus	37	5071
oculomotor function	14	13364
oculomotor nerve	2	928
oddball detection	24	5875
older adults	821	6428
olfactory areas	45	12614
olfactory bulb	53	457
olfactory cortex	62	13023
olfactory epithelium	11	423
olfactory nerve	9	1020
olfactory pathway	7	4035
olfactory perception	28	5628
olfactory sulcus	14	4543
olfactory tract	11	1618
olfactory tubercle	22	423
operant conditioning	34	11652
opercular cortex	110	13042
opercular part inferior frontal gyrus	34	13235
opercular region	46	13365
opiate dependence	13	9382
oppositional defiant disorder	110	8381
optic atrophy	3	2163
optic chiasm	17	922
optic flow	70	3362
optic nerve	33	1487
optic neuritis	17	930
optic neuropathy	7	1021
optic radiation	72	1251
optic tectum	1	943
optic tract	20	2061
orbital cortex	140	13037
orbital gyri	44	5442
orbital gyrus	189	11512
orbital medial prefrontal cortex	35	13308
orbital prefrontal cortex	68	13116
orbital region	29	13360
orbitofrontal cortex	2586	13031
orbitofrontal cortices	210	7814
orbitofrontal gyri	26	6852
orbitofrontal gyrus	156	11842
orbitofrontal region	230	13370
orientation spatial	40	11883
orthographic lexicon	32	800
orthostatic hypotension	6	31
overt attention	26	9927
overt naming	52	2268
pain catastrophizing	39	1678
pain disorder	33	8914
pain neuropathic	7	1709
pain perception	362	6140
pain sensation	120	2481
pain sensitization	10	1782
pain threshold	213	11632
pair bond	5	3935
paired associate learning	55	13095
panic attack	61	648
panic disorder	287	8393
papez circuit	27	1961
parabrachial nucleus	38	3521
paracentral gyrus	43	11396
paracentral lobule	434	4680
paracingulate gyrus	160	11394
paracingulate sulcus	22	4469
paradoxical sleep	2	1003
parahippocampal cortex	497	13099
parahippocampal gyri	384	6455
parahippocampal gyrus	2380	11528
parahippocampal gyrus posterior	79	12730
paralimbic brain	35	13395
paralimbic cortex	24	13024
paralimbic regions	173	13359
paranoid schizophrenia	49	2526
paraventricular hypothalamic nucleus	1	3946
paraventricular nuclei	6	1504
paraventricular nucleus	15	3523
paraventricular nucleus hypothalamus	8	3946
parent child relationship	22	10647
parental age	3	11710
parietal area	178	13110
parietal association cortex	40	13423
parietal cortex	2873	13245
parietal cortex anterior	47	13346
parietal cortex posterior	59	13339
parietal cortices	737	11184
parietal frontal	616	12441
parietal junction	77	10377
parietal lobe	1886	11380
parietal lobule	884	10299
parietal network	139	12291
parietal occipital	609	11170
parietal operculum	358	10332
parietal region	1721	13405
parietal temporal	519	12732
parietal white matter	38	12031
parieto insular vestibular cortex	33	13135
parieto occipital	464	6948
parieto occipital cortex	94	13171
parieto occipital sulcus	119	8551
parkinson disease	866	5120
pars compacta	16	1170
pars opercularis	676	1524
pars reticulata	10	1227
pars triangularis	638	1328
partial epilepsy	25	3546
passive viewing	569	4225
past tense	60	3918
pathological gambling	94	2885
patient adherence	1	7919
patient compliance	13	8195
patient cooperation	6	8118
patient participation	9	10153
patient preference	4	8715
patient satisfaction	4	7952
patients show	704	12710
pattern recognition	132	11824
pavlovian conditioning	60	11650
pedunculopontine nucleus	27	3518
pedunculopontine tegmental nucleus	3	3644
peer group	21	12285
peer influence	19	6772
peer pressure	12	1438
peer review	7	8055
perception auditory	68	7364
perception color	16	7034
perception face	36	7477
perception motion	37	10758
perception pain	147	6140
perception pitch	17	5778
perception self	61	9087
perception social	112	7758
perception speech	92	6401
perception tactile	18	5724
perception time	34	13198
perception visual	138	11289
perceptual binding	25	4588
perceptual categorization	29	6090
perceptual distortions	13	4944
perceptual fluency	18	4712
perceptual identification	33	6144
perceptual learning	150	7501
perceptual priming	44	4382
perceptual similarity	46	5126
perforant path	4	904
perforant pathway	4	3771
performance anxiety	20	10311
performance monitoring	363	10249
performance task	895	12508
periaqueductal gray	280	4568
periaqueductal gray matter	36	7184
periaqueductal grey	77	2168
period critical	12	9869
period latency	4	7840
peripheral nerve injury	13	3474
peripheral nervous system	38	11703
peripheral neuropathy	29	1442
peripheral retina	5	1592
perirhinal cortex	225	13021
perirhinal cortices	45	6071
periventricular white matter	35	8272
persistent vegetative state	7	9344
personal communication	100	6083
personal space	33	11044
personality disorder	279	10022
personality traits	563	5689
phantom limb	11	1076
phantom limb pain	27	2525
phantom pain	15	1769
phonological awareness	114	3441
phonological code	51	2589
phonological encoding	72	4768
phonological loop	166	2414
phonological processing	667	13096
phonological retrieval	62	4190
phonological working memory	114	8934
phrenic nerve	1	649
physical anhedonia	22	3533
pia mater	2	89
pick disease	7	5385
pineal gland	3	49
piriform cortex	79	13015
pitch discrimination	61	3802
pitch perception	45	5778
pituitary adenoma	3	216
pituitary gland	14	242
pituitary stalk	0	221
placebo controlled	293	12634
plane section	2	7293
planum polare	87	802
planum temporale	427	11903
pontine nuclei	58	1565
pontine nucleus	15	3586
pontine reticular formation	20	2110
pontine tegmentum	27	258
position sense	12	5954
positive negative	2667	10271
positive priming	11	9309
positive reinforcement	66	9068
post central gyrus	369	12872
post traumatic stress disorder	319	11161
postcentral gyrus	1985	11415
postcentral sulcus	146	5787
posterior anterior	673	12444
posterior cingulate	1942	12195
posterior cingulate cortex	2375	13298
posterior cingulate cortices	187	12567
posterior cingulate gyri	56	12446
posterior cingulate gyrus	642	13049
posterior cingulate region	154	13421
posterior commissure	706	10520
posterior corona radiata	36	10453
posterior horn	7	10440
posterior hypothalamus	11	10637
posterior inferior	508	12315
posterior insula	797	11792
posterior insular cortex	101	13295
posterior limb internal capsule	80	11248
posterior lobe cerebellum	87	12255
posterior midbody	9	10413
posterior middle	595	12214
posterior parahippocampal gyrus	78	12730
posterior parietal	1060	12161
posterior parietal cortex	1438	13339
posterior parietal cortices	203	12487
posterior pituitary	2	10493
posterior superior	562	12230
posterior superior temporal gyrus	292	13241
posterior superior temporal sulcus	528	13073
posterior temporal	851	12820
posterior thalamic radiation	45	10795
postnatal depression	7	3782
postpartum depression	15	3722
posttraumatic stress disorder	303	8766
prader willi syndrome	10	2024
pre sma	882	7434
pre supplementary	570	9222
precentral area	31	12747
precentral gyrus	2979	11455
precentral gyrus insula	63	12216
precentral region	51	13375
precentral sulcus	313	6513
precuneus cortex	70	13098
precuneus posterior	714	11085
prediction error	448	9715
prefrontal area	148	13250
prefrontal cortex	5495	13100
prefrontal cortex dorsolateral	28	13105
prefrontal cortical	548	12328
prefrontal cortices	660	11322
prefrontal lobe	137	11856
prefrontal parietal	823	12355
prefrontal region	262	13388
prelimbic cortex	25	13015
premenstrual dysphoric disorder	19	8389
premotor area	775	12641
premotor cortex	1852	13032
preoptic area	8	12598
primary auditory	181	8761
primary auditory area	21	13042
primary auditory cortex	489	13237
primary auditory cortices	59	10491
primary brain tumor	0	13428
primary dystonia	16	7276
primary insomnia	16	7284
primary motor	511	10413
primary motor area	242	13088
primary motor cortex	1190	13269
primary motor cortices	90	11458
primary olfactory cortex	48	13181
primary progressive aphasia	64	7964
primary secondary	769	7954
primary sensorimotor	355	7916
primary sensory areas	78	13068
primary sensory cortex	128	13223
primary somatosensory	221	7765
primary somatosensory cortex	583	13182
primary somatosensory cortices	43	9901
primary taste cortex	46	13180
primary visual	329	11868
primary visual area	48	13255
primary visual cortex	748	13338
primary visual cortices	54	12369
principal sulcus	19	5874
prion disease	2	5087
proactive control	71	12610
proactive interference	71	2082
problem behavior	51	11269
problem solving	529	5310
procedural knowledge	25	6419
procedural learning	104	5347
procedural memory	83	8457
process group	40	13411
processing capacity	118	13123
processing spatial	254	13364
processing stage	138	13190
progressive aphasia	29	1596
progressive multifocal leukoencephalopathy	0	1309
progressive nonfluent aphasia	20	1599
progressive supranuclear palsy	50	1326
prospective memory	87	8713
psychiatric diagnosis	226	8617
psychological stress	83	5549
psychological trauma	23	5195
psychomotor agitation	8	344
psychopathic personality	30	5334
psychotic disorder	435	8404
psychotic mood disorders	11	8643
public speaking	48	1841
pulvinar nuclei	23	1703
pulvinar nucleus	62	3628
pulvinar thalamus	29	4955
punishment processing	23	13088
pure alexia	36	1404
purkinje cell	75	2066
purkinje cell layer	2	2303
purkinje neurons	1	6527
putamen nucleus	35	5113
pyramidal tract	37	1523
quitting smoking	23	716
racial bias	27	3948
radial nerve	2	1018
raphe nuclei	46	1514
raphe nucleus	17	3544
rapid eye movement	64	10024
reaction time	4483	13113
reactive inhibition	13	4744
reading disorder	69	9413
reading impairment	41	6583
real world	616	4307
reality testing	9	5921
recognition facial	126	5245
recognition memory	608	9522
recognition task	564	12359
rectal gyrus	69	11382
rectus gyrus	29	11372
red nucleus	121	5860
refractory depression	14	3810
refusal participate	3	5461
region 1	131	13358
region 2	122	13358
region 3	81	13358
region 4	47	13358
region 5	62	13358
region 6	48	13358
region broca	35	13362
region ca1	3	13358
regions cingulate	174	13399
regions occipital	304	13399
regions orbitofrontal	115	13370
regions parietal	434	13405
regions posterior cingulate	173	13421
regions temporal	453	13431
regulation self	34	7684
reinforcement learning	290	5395
reinforcement reward	16	3041
reinforcement schedule	56	1692
relapsing remitting multiple sclerosis	23	10889
relationship family	12	11107
rem sleep	77	836
remote memories	30	1961
remote memory	28	8608
repetition priming	178	6733
repetition suppression	319	7456
representation body	129	9722
reproductive behavior	4	9979
resolution conflict	62	11356
resource sharing	8	3172
response bias	290	12726
response conflict	492	12725
response execution	153	12523
response inhibition	1092	12584
response latencies	274	12425
response latency	249	12439
response priming	28	12434
response selection	910	12706
response startle	4	12422
response time	2391	13357
resting state	3327	9420
resting tremor	25	4558
restless legs syndrome	12	2213
reticular activating system	10	13131
reticular formation	55	1963
reticular nuclei	9	1547
reticular thalamic nucleus	1	4390
retinal degeneration	3	985
retinal disease	5	5268
retinitis pigmentosa	6	6
retrieval cue	97	5678
retroactive interference	15	1986
retrograde amnesia	23	304
retrosplenial cortex	496	13018
rett syndrome	4	2020
reversal learning	174	5525
reward anticipation	325	3776
reward learning	195	6611
reward processing	921	13137
reward valuation	64	5971
rhinal fissure	0	567
rhinal sulcus	6	4289
right auditory cortex	123	13407
right cerebral hemisphere	57	13236
right frontal lobe	175	13359
right putamen	681	13160
risk aversion	81	3566
risk behavior	50	10862
risk processing	39	13204
risk reduction	1	6938
risk seeking	70	3816
risk taking	304	6630
role sex	29	11781
rostral acc	371	4624
rostral anterior	197	11321
rostral anterior cingulate cortex	279	13290
rostral body	11	7592
rostral middle frontal gyrus	18	12938
rostral migratory stream	0	3583
rostral ventrolateral medulla	11	3527
rule learning	64	7153
rule thumb	23	3918
saccadic eye movement	53	8800
sagittal plane	403	6973
sagittal section	24	5460
sagittal stratum	21	5445
salience network	584	10855
schaffer collaterals	1	198
schedule reinforcement	7	1692
schizoaffective disorder	210	8379
schizophrenia paranoid	14	2526
schizophreniform disorder	44	8580
schizotypal personality disorder	59	10023
sciatic nerve	0	649
scn neurons	0	6520
seasonal affective disorder	7	9282
secondary auditory cortex	52	13186
secondary motor areas	42	12934
secondary motor cortex	14	13221
secondary somatosensory	145	4424
secondary somatosensory cortex	378	13108
secondary visual cortex	54	13313
sedentary lifestyle	13	194
segment brain	17	13401
seizures focal	1	1880
selective attention	886	10348
selective control	12	12826
self appraisal	51	6590
self assessment	217	8865
self concept	100	8158
self control	299	12919
self efficacy	40	6784
self esteem	183	6385
self evaluation	164	8367
self injurious behavior	18	11321
self injury	19	7367
self knowledge	97	9563
self monitoring	277	8575
self mutilation	0	6394
self perception	82	9087
self referential	1139	6432
self regulation	318	7684
self report	2658	13001
self stimulation	15	8836
semantic categorization	120	5721
semantic category	235	4886
semantic dementia	209	4335
semantic information	738	11487
semantic knowledge	490	7718
semantic memory	642	9121
semantic network	195	11118
semantic priming	174	3951
semantic processing	1313	13104
semantic working memory	36	9324
sense body ownership	15	8117
sense ownership	15	3104
sense smell	34	3165
sense touch	22	3423
sensitivity change	7	12578
sensitivity contrast	16	12640
sensorimotor area	351	12663
sensorimotor cortex	603	13043
sensorimotor cortices	166	7018
sensorimotor network	241	10818
sensorineural hearing loss	20	4995
sensory deprivation	42	5688
sensory function	92	13381
sensory information	940	11855
sensory memory	46	10505
sensory motor	1055	9463
sensory motor areas	116	12954
sensory motor cortex	110	13211
sensory motor cortices	113	10786
sensory perception	132	8005
sensory system	90	12141
sensory threshold	49	12179
sentence comprehension	339	2367
sentence processing	264	13092
sentence production	39	2907
separation anxiety	20	3915
separation anxiety disorder	37	9220
septal area	20	12598
septal nuclei	29	1511
septal region	12	13358
septum pellucidum	13	53
sequence learning	176	11601
serial processing	49	13113
serial search	22	3869
set shifting	277	10324
severe mental disorder	23	10683
sex bias	4	5631
sexual activities	7	3192
sexual activity	37	11808
sexual behavior	54	10088
sexual intercourse	12	585
sexual orientation	40	3404
shallow processing	26	13087
shape recognition	45	6101
shared decision making	3	8334
shell nucleus accumbens	7	3664
short term	988	7761
short term memories	8	8302
short term memory	611	10970
shoulder pain	8	1801
show patients	52	12710
si cortex	18	13018
sickness behavior	9	9978
sign language	103	5269
signal detection analysis	27	13443
signal detection theory	126	12109
signal task	94	12936
simple partial seizures	7	7202
single parent	3	10227
single person	22	11130
single seizure	2	9821
size perception	8	12226
skill acquisition	133	11519
skill learning	164	6106
skills social	14	5836
skin conductance	372	2268
skull fracture	20	937
sleep apnea	21	831
sleep deprivation	154	1050
sleep disorder	130	8549
sleep disordered breathing	8	8652
sleep fragmentation	11	865
sleep latency	15	2065
sleep onset latency	4	7205
sleep rem	7	836
sleep slow wave	3	3005
sleep stage	61	5241
slow wave sleep	50	3005
sma proper	151	3184
smoking behavior	63	10099
smoking cessation	76	832
smoking cigarette	15	772
smoking habit	24	1017
smoking tobacco	10	856
social abilities	34	5846
social ability	17	8724
social acceptance	28	4634
social adjustment	21	5565
social anhedonia	35	4631
social anxiety	220	5892
social anxiety disorder	202	9836
social behavior	462	10888
social cognition	1182	6775
social cognitive	580	11807
social competence	71	4702
social context	295	8822
social desirability	71	4548
social distance	28	6529
social dominance	19	6474
social identity	25	5267
social inference	31	6421
social interaction	1131	11656
social isolation	51	5076
social motivation	46	5727
social norm	146	5048
social perception	264	7758
social phobia	213	4609
social psychology	75	6930
social reinforcement	18	4978
social rejection	103	5066
social skill	135	5836
social stigma	4	4522
solitary tract	9	1302
somatic motor	12	8211
somatic sensation	20	1913
somatic sensory	27	5800
somatoform disorder	28	8378
somatosensory areas	291	12664
somatosensory cortex	786	13026
somatosensory cortices	400	6904
somatosensory perception	38	6466
somatosensory system	115	11827
sound localization	49	4641
source memory	221	10135
source monitoring	59	7630
space perception	52	11179
spatial abilities	53	11885
spatial ability	42	12480
spatial attention	810	12813
spatial behavior	6	12962
spatial cognition	99	12183
spatial information	567	13020
spatial learning	73	12276
spatial localization	174	11891
spatial memories	16	11792
spatial memory	289	12669
spatial navigation	183	11601
spatial orientation	196	11883
spatial processing	387	13364
spatial selective attention	30	12922
spatial temporal	596	13121
spatial working memory	409	12707
specific thalamic nuclei	19	12420
spectrum disorder	210	8747
speech discrimination	24	4800
speech disorders	31	9348
speech intelligibility	65	2195
speech perception	415	6401
speech processing	389	13115
speech production	526	3101
spina bifida	3	1631
spinal cord	317	876
spinal cord dorsal horn	8	6871
spinal cord injuries	1	1163
spinal cord injury	44	2743
spinal cord transection	4	890
spinal cord white matter	0	8478
spinal muscular atrophy	1	2149
spinal nerves	0	1323
spinal segments	6	2464
spinal trigeminal nucleus	14	4078
spinocerebellar ataxia	18	131
spinothalamic tract	28	1287
spiral ganglion	0	625
splenium corpus callosum	160	1163
spontaneous recovery	53	3500
[truncated: 307 more rows]
