# Supplementary material for: NeuroQuery, comprehensive meta-analysis of human brain mapping
Source: eLife. 2020 Mar 4;9:e53385. doi: 10.7554/eLife.53385 (PMC7164961; doi:10.7554/eLife.53385)
Supplement: Source data 1. [file elife-53385-data1.zip › neuroquery_elife_53385_additional_data/figure_18/README.txt]

Document frequencies for Figure 18.

For each entry in the NeuroQuery vocabulary that contains several words (e.g.
"visual working memory"), we report how many documents contain that exact
phrase, and how many contain at least one of its parts (e.g. at least one of
"visual", "working" or "memory") in the NeuroQuery dataset.
