# Supplementary material for: NeuroQuery, comprehensive meta-analysis of human brain mapping
Source: eLife. 2020 Mar 4;9:e53385. doi: 10.7554/eLife.53385 (PMC7164961; doi:10.7554/eLife.53385)
Supplement: Source data 1. [file elife-53385-data1.zip › neuroquery_elife_53385_additional_data/figure_13/label_reformulations.json]

{"right foot": "foot", "left foot": "foot", "visual words": "words", "right hand": "hand", "left hand": "hand", "visual digits": "digit", "human sound": "sound", "non human sound": "sound", "places": "place", "vertical checkerboard": "early visual", "horizontal checkerboard": "early visual", "scramble": "object"}
