# Supplementary material for: NeuroQuery, comprehensive meta-analysis of human brain mapping
Source: eLife. 2020 Mar 4;9:e53385. doi: 10.7554/eLife.53385 (PMC7164961; doi:10.7554/eLife.53385)
Supplement: Source data 1. [file elife-53385-data1.zip › neuroquery_elife_53385_additional_data/figure_13/scores_using_original_brainpedia_labels.csv]

model	original_label	used_label	area_under_the_roc_curve
neurosynth	visual words	visual words	0.5
neurosynth	left foot	left foot	0.5
neurosynth	right foot	right foot	0.5
neurosynth	vertical checkerboard	vertical checkerboard	0.5
neurosynth	visual	visual	0.947367650440309
neurosynth	left hand	left hand	0.5
neurosynth	objects	objects	0.4806181638565041
neurosynth	auditory	auditory	0.9860030514714306
neurosynth	right hand	right hand	0.5
neurosynth	non human sound	non human sound	0.5
neurosynth	scramble	scramble	0.5
neurosynth	faces	faces	0.9382733065574858
neurosynth	saccades	saccades	0.4932857269189954
neurosynth	visual digits	visual digits	0.5
neurosynth	places	places	0.5
neurosynth	language	language	0.8344486493456227
neurosynth	calculation	calculation	0.7953694895506098
neurosynth	horizontal checkerboard	horizontal checkerboard	0.5
neurosynth	human sound	human sound	0.5
neuroquery	visual words	visual words	0.7977671775823918
neuroquery	left foot	left foot	0.7926559660585895
neuroquery	right foot	right foot	0.8829063905966599
neuroquery	vertical checkerboard	vertical checkerboard	0.9349494690619636
neuroquery	visual	visual	0.8897999711705161
neuroquery	left hand	left hand	0.8725479746354137
neuroquery	objects	objects	0.3603288134719469
neuroquery	auditory	auditory	0.9731443549260116
neuroquery	right hand	right hand	0.7877616605990108
neuroquery	non human sound	non human sound	0.4044812100496227
neuroquery	scramble	scramble	0.5
neuroquery	faces	faces	0.8979727535766704
neuroquery	saccades	saccades	0.552735309723465
neuroquery	visual digits	visual digits	0.7144006236248279
neuroquery	places	places	0.5
neuroquery	language	language	0.8066601423596396
neuroquery	calculation	calculation	0.7735434518629952
neuroquery	horizontal checkerboard	horizontal checkerboard	0.9660633021241648
neuroquery	human sound	human sound	0.9285179080859282
gclda	visual words	visual words	0.8176682851515592
gclda	left foot	left foot	0.5
gclda	right foot	right foot	0.5
gclda	vertical checkerboard	vertical checkerboard	0.8149415748877548
gclda	visual	visual	0.8333830959816904
gclda	left hand	left hand	0.5
gclda	objects	objects	0.5
gclda	auditory	auditory	0.9798669951965056
gclda	right hand	right hand	0.5
gclda	non human sound	non human sound	0.6499627771584774
gclda	scramble	scramble	0.5
gclda	faces	faces	0.8008370990270932
gclda	saccades	saccades	0.7513985413762251
gclda	visual digits	visual digits	0.6307843477964279
gclda	places	places	0.5
gclda	language	language	0.7316096984834044
gclda	calculation	calculation	0.5255249276089062
gclda	horizontal checkerboard	horizontal checkerboard	0.8883979015190594
gclda	human sound	human sound	0.9445678241143836
