# Supplementary material for: NeuroQuery, comprehensive meta-analysis of human brain mapping
Source: eLife. 2020 Mar 4;9:e53385. doi: 10.7554/eLife.53385 (PMC7164961; doi:10.7554/eLife.53385)
Supplement: Source data 1. [file elife-53385-data1.zip › neuroquery_elife_53385_additional_data/figure_13/README.txt]

Data shown in Figure 13.

The NeuroQuery predictions for each quartile (shown in the second row) are in
neuroquery_predicted_brain_maps.

The corresponding maps from the reference BrainPedia study (also available on
NeuroVault) are in brainpedia_brain_maps.

The scores (Area Under the Receiver Operating Characteristic Curve) obtained
with the original labels, for NeuroQuery, NeuroSynth and GCLDA, are in
scores_using_original_brainpedia_labels.csv. Scores obtained with reformulated
labels are in scores_using_reformulated_labels.csv.

The mapping used to reformulate labels is in label_reformulations.json.
