# Supplementary material for: NeuroQuery, comprehensive meta-analysis of human brain mapping
Source: eLife. 2020 Mar 4;9:e53385. doi: 10.7554/eLife.53385 (PMC7164961; doi:10.7554/eLife.53385)
Supplement: Source data 1. [file elife-53385-data1.zip › neuroquery_elife_53385_additional_data/figure_13/scores_using_reformulated_labels.csv]

model	original_label	used_label	area_under_the_roc_curve
neurosynth	visual words	words	0.6787385073819849
neurosynth	left foot	foot	0.8890043226799323
neurosynth	right foot	foot	0.9212172873530726
neurosynth	vertical checkerboard	early visual	0.8617299753855262
neurosynth	visual	visual	0.947367650440309
neurosynth	left hand	hand	0.9127925778753008
neurosynth	objects	objects	0.4806181638565041
neurosynth	auditory	auditory	0.9860030514714306
neurosynth	right hand	hand	0.8187188948055508
neurosynth	non human sound	sound	0.4608274906048303
neurosynth	scramble	object	0.7306791886341719
neurosynth	faces	faces	0.9382733065574858
neurosynth	saccades	saccades	0.4932857269189954
neurosynth	visual digits	digit	0.6386490135384084
neurosynth	places	place	0.7864204756537989
neurosynth	language	language	0.8344486493456227
neurosynth	calculation	calculation	0.7953694895506098
neurosynth	horizontal checkerboard	early visual	0.9164823615851788
neurosynth	human sound	sound	0.9406300510023409
gclda	visual words	words	0.4490794776694687
gclda	left foot	foot	0.5
gclda	right foot	foot	0.5
gclda	vertical checkerboard	early visual	0.8787807406818592
gclda	visual	visual	0.8333830959816904
gclda	left hand	hand	0.5
gclda	objects	objects	0.5
gclda	auditory	auditory	0.9798669951965056
gclda	right hand	hand	0.5
gclda	non human sound	sound	0.6499627771584774
gclda	scramble	object	0.5
gclda	faces	faces	0.8008370990270932
gclda	saccades	saccades	0.7513985413762251
gclda	visual digits	digit	0.6880671080420269
gclda	places	place	0.5
gclda	language	language	0.7316096984834044
gclda	calculation	calculation	0.5255249276089062
gclda	horizontal checkerboard	early visual	0.9397339911416231
gclda	human sound	sound	0.9445678241143836
neuroquery	visual words	words	0.5826575471267912
neuroquery	left foot	foot	0.8994293903475885
neuroquery	right foot	foot	0.9102592867406308
neuroquery	vertical checkerboard	early visual	0.9349050985949466
neuroquery	visual	visual	0.8897999711705161
neuroquery	left hand	hand	0.8864735702154967
neuroquery	objects	objects	0.3603288134719469
neuroquery	auditory	auditory	0.9731443549260116
neuroquery	right hand	hand	0.8034314390916417
neuroquery	non human sound	sound	0.43314505395172775
neuroquery	scramble	object	0.6969151356501212
neuroquery	faces	faces	0.8979727535766704
neuroquery	saccades	saccades	0.552735309723465
neuroquery	visual digits	digit	0.7633122469363188
neuroquery	places	place	0.8828510890619614
neuroquery	language	language	0.8066601423596396
neuroquery	calculation	calculation	0.7735434518629952
neuroquery	horizontal checkerboard	early visual	0.9686076351453344
neuroquery	human sound	sound	0.9292049612749184
