# Supplementary material for: NeuroQuery, comprehensive meta-analysis of human brain mapping
Source: eLife. 2020 Mar 4;9:e53385. doi: 10.7554/eLife.53385 (PMC7164961; doi:10.7554/eLife.53385)
Supplement: Source data 1. [file elife-53385-data1.zip › neuroquery_elife_53385_additional_data/figure_04/README.txt]

The plots in Figure 04 correspond to the images in this directory.
From left to right:

average_density_for_studies_containing_color_AND_distance.nii.gz
prediction_for_color_distance.nii.gz
prediction_for_distance.nii.gz
prediction_for_color.nii.gz
