# Supplementary material for: NeuroQuery, comprehensive meta-analysis of human brain mapping
Source: eLife. 2020 Mar 4;9:e53385. doi: 10.7554/eLife.53385 (PMC7164961; doi:10.7554/eLife.53385)
Supplement: Source data 1. [file elife-53385-data1.zip › neuroquery_elife_53385_additional_data/figure_03/README.txt]

figure 03 shows the NeuroQuery pipeline applied to "grasping" and "visual". For
each of these terms the corresponding subdirectory contains:

- a csv file containing similarities to related terms computed by NeuroQuery.
  The first barplot in the figure corresponds to the column
  "similarity", and the second barplot to "weight_in_brain_map".

- the Nifti images displayed in the figure
