# Supplementary material for: NeuroQuery, comprehensive meta-analysis of human brain mapping
Source: eLife. 2020 Mar 4;9:e53385. doi: 10.7554/eLife.53385 (PMC7164961; doi:10.7554/eLife.53385)
Supplement: Source data 1. [file elife-53385-data1.zip › neuroquery_elife_53385_additional_data/figure_03/grasping/similar_words.csv]

term	similarity	weight_in_brain_map
grasping	1.0	0.0
object	0.0679693140499921	1.0
action	0.054606553359045726	0.01947642486141643
movement	0.0288468334033603	0.4524878583648389
action observation	0.01887751650722081	0.0
ventral	0.016508709740705327	0.0
ips	0.01418338678510724	0.2239899436776838
dorsal	0.013159713958396643	0.0
observation	0.013139143574305076	0.0
intraparietal	0.012178754292863343	0.2960357090132938
mirror	0.011239998743401716	0.0
premotor	0.01120278093552972	0.16918732829432429
representation	0.0108048730361304	0.0
sulcus	0.01065505054946257	0.07542541936089417
hand	0.010506213208437854	0.3322290261358153
intraparietal sulcus	0.009378980487834776	0.07320167282414608
numerical	0.008913475323120446	0.0
stream	0.008378217112030609	0.0
tool	0.007039726103727783	0.0
grasp	0.006531029350758832	0.0
