# Supplementary material for: NeuroQuery, comprehensive meta-analysis of human brain mapping
Source: eLife. 2020 Mar 4;9:e53385. doi: 10.7554/eLife.53385 (PMC7164961; doi:10.7554/eLife.53385)
Supplement: Source data 1. [file elife-53385-data1.zip › neuroquery_elife_53385_additional_data/figure_03/visual/similar_words.csv]

term	similarity	weight_in_brain_map
visual	1.0	1.0
visual cortex	0.017552367278061382	0.0046408049513486545
cortex	0.014884982127126372	0.0
occipital	0.009663092065590757	0.008811917975563724
visual area	0.0077742615246753095	3.840813610255758e-05
area	0.0076419717238432674	0.0
early visual	0.0068095890626690215	0.0
visual search	0.006692139543318389	0.0
sensory	0.0062152972847608476	0.0
search	0.00580421411495226	0.0
multisensory	0.005362560751709088	0.0
visual field	0.005277996066632853	0.0
visual perception	0.0050896655877766895	0.0
modality	0.004794668268678703	0.0
visual attention	0.004760595217424089	0.0
vision	0.0046440988223915005	0.0
auditory visual	0.00462452868301558	0.0
visual stimuli	0.0043662493604006815	0.0
visual word	0.004177329262950597	0.0003270395732904692
stimuli	0.004046001564200296	0.0
